# Supplementary material for: DropSOAC: Stabilizing Microfluidic Drops for Time-Lapse Quantification of Single-Cell Bacterial Physiology
Source: Front Microbiol. 2019 Sep 24;10:2112. doi: 10.3389/fmicb.2019.02112 (PMC6774397; doi:10.3389/fmicb.2019.02112)
Supplement: Supplementary file 1 [file Table_1.xlsx]

## Sheet: All Data
Treatment 1= oil only; 2= water and oil
Time: intervals=30 min; time 1= 0 min
Radius: unit= pixel, conversion = 0.7576 um/pixel
Device: 1 (all capsules surveyed 1 device)
Treatment	Capsule	Position	Time	radius	Treatment	Capsule	Position	Time	radius	Treatment	Capsule	Position	Time	radius	Treatment	Capsule	Position	Time	radius	Treatment	Capsule	Position	Time	radius	Treatment	Capsule	Position	Time	radius	Treatment	Capsule	Position	Time	radius	Treatment	Capsule	Position	Time	radius	Treatment	Capsule	Position	Time	radius	Treatment	Capsule	Position	Time	radius
1	3	4	9	5	1	3	4	8	5	1	3	4	7	5	1	3	4	6	8	1	3	4	5	13	1	3	4	4	12	1	3	4	3	10	1	3	4	2	15	1	3	4	10	15	1	3	4	1	14
1	3	4	9	8	1	3	4	8	6	1	3	4	7	6	1	3	4	6	11	1	3	4	5	7	1	3	4	4	8	1	3	4	3	14	1	3	4	2	14	1	3	4	10	14	1	3	4	1	14
1	3	4	9	5	1	3	4	8	5	1	3	4	7	5	1	3	4	6	8	1	3	4	5	12	1	3	4	4	11	1	3	4	3	14	1	3	4	2	14	1	3	4	10	14	1	3	4	1	15
1	3	4	9	8	1	3	4	8	6	1	3	4	7	7	1	3	4	6	14	1	3	4	5	11	1	3	4	4	13	1	3	4	3	13	1	3	4	2	14	1	3	4	10	14	1	3	4	1	15
1	3	4	9	5	1	3	4	8	11	1	3	4	7	6	1	3	4	6	11	1	3	4	5	12	1	3	4	4	12	1	3	4	3	12	1	3	4	2	14	1	3	4	10	14	1	3	4	1	16
1	3	4	9	10	1	3	4	8	7	1	3	4	7	6	1	3	4	6	13	1	3	4	5	13	1	3	4	4	14	1	3	4	3	13	1	3	4	2	15	1	3	4	10	15	1	3	4	1	15
1	3	4	9	5	1	3	4	8	5	1	3	4	7	6	1	3	4	6	8	1	3	4	5	13	1	3	4	4	14	1	3	4	3	13	1	3	4	2	14	1	3	4	10	14	1	3	4	1	15
1	3	4	9	6	1	3	4	8	5	1	3	4	7	6	1	3	4	6	7	1	3	4	5	13	1	3	4	4	19	1	3	4	3	12	1	3	4	2	13	1	3	4	10	13	1	3	4	1	17
1	3	4	9	5	1	3	4	8	5	1	3	4	7	6	1	3	4	6	8	1	3	4	5	13	1	3	4	4	12	1	3	4	3	11	1	3	4	2	18	1	3	4	10	18	1	3	4	1	15
1	3	4	9	7	1	3	4	8	5	1	3	4	7	6	1	3	4	6	9	1	3	4	5	12	1	3	4	4	12	1	3	4	3	14	1	3	4	2	13	1	3	4	10	13	1	3	4	1	15
1	3	4	9	6	1	3	4	8	5	1	3	4	7	8	1	3	4	6	7	1	3	4	5	7	1	3	4	4	10	1	3	4	3	12	1	3	4	2	15	1	3	4	10	15	1	3	4	1	13
1	3	4	9	5	1	3	4	8	5	1	3	4	7	8	1	3	4	6	8	1	3	4	5	11	1	3	4	4	14	1	3	4	3	12	1	3	4	2	14	1	3	4	10	14	1	3	4	1	14
1	3	4	9	6	1	3	4	8	9	1	3	4	7	5	1	3	4	6	10	1	3	4	5	13	1	3	4	4	12	1	3	4	3	14	1	3	4	2	11	1	3	4	10	11	1	3	4	1	15
1	3	4	9	8	1	3	4	8	6	1	3	4	7	5	1	3	4	6	10	1	3	4	5	13	1	3	4	4	13	1	3	4	3	13	1	3	4	2	14	1	3	4	10	14	1	3	4	1	15
1	3	4	9	5	1	3	4	8	8	1	3	4	7	12	1	3	4	6	7	1	3	4	5	12	1	3	4	4	14	1	3	4	3	15	1	3	4	2	14	1	3	4	10	14	1	3	4	1	16
1	3	4	9	5	1	3	4	8	5	1	3	4	7	11	1	3	4	6	9	1	3	4	5	8	1	3	4	4	13	1	3	4	3	14	1	3	4	2	14	1	3	4	10	14	1	3	4	1	16
1	3	4	9	5	1	3	4	8	5	1	3	4	7	5	1	3	4	6	7	1	3	4	5	12	1	3	4	4	8	1	3	4	3	12	1	3	4	2	14	1	3	4	10	14	1	3	4	1	15
1	3	4	9	5	1	3	4	8	5	1	3	4	7	5	1	3	4	6	12	1	3	4	5	7	1	3	4	4	9	1	3	4	3	14	1	3	4	2	15	1	3	4	10	15	1	3	4	1	14
1	3	4	9	5	1	3	4	8	5	1	3	4	7	5	1	3	4	6	11	1	3	4	5	8	1	3	4	4	13	1	3	4	3	14	1	3	4	2	14	1	3	4	10	14	1	3	4	1	16
1	3	4	9	7	1	3	4	8	8	1	3	4	7	10	1	3	4	6	7	1	3	4	5	12	1	3	4	4	12	1	3	4	3	13	1	3	4	2	14	1	3	4	10	14	1	3	4	1	15
1	3	4	9	5	1	3	4	8	11	1	3	4	7	6	1	3	4	6	9	1	3	4	5	7	1	3	4	4	10	1	3	4	3	14	1	3	4	2	15	1	3	4	10	15	1	3	4	1	14
1	3	4	9	5	1	3	4	8	5	1	3	4	7	6	1	3	4	6	12	1	3	4	5	10	1	3	4	4	8	1	3	4	3	13	1	3	4	2	14	1	3	4	10	14	1	3	4	1	15
1	3	4	9	8	1	3	4	8	6	1	3	4	7	11	1	3	4	6	8	1	3	4	5	7	1	3	4	4	14	1	3	4	3	14	1	3	4	2	14	1	3	4	10	14	1	3	4	1	16
1	3	4	9	8	1	3	4	8	6	1	3	4	7	5	1	3	4	6	7	1	3	4	5	11	1	3	4	4	11	1	3	4	3	13	1	3	4	2	15	1	3	4	10	15	1	3	4	1	15
1	3	4	9	12	1	3	4	8	5	1	3	4	7	5	1	3	4	6	12	1	3	4	5	11	1	3	4	4	9	1	3	4	3	13	1	3	4	2	15	1	3	4	10	15	1	3	4	1	15
1	3	4	9	5	1	3	4	8	5	1	3	4	7	5	1	3	4	6	7	1	3	4	5	10	1	3	4	4	14	1	3	4	3	13	1	3	4	2	15	1	3	4	10	15	1	3	4	1	16
1	3	4	9	5	1	3	4	8	5	1	3	4	7	6	1	3	4	6	13	1	3	4	5	14	1	3	4	4	14	1	3	4	3	14	1	3	4	2	14	1	3	4	10	14	1	3	4	1	15
1	3	4	9	12	1	3	4	8	5	1	3	4	7	6	1	3	4	6	7	1	3	4	5	12	1	3	4	4	11	1	3	4	3	10	1	3	4	2	15	1	3	4	10	15	1	3	4	1	15
1	3	4	9	5	1	3	4	8	5	1	3	4	7	12	1	3	4	6	11	1	3	4	5	13	1	3	4	4	14	1	3	4	3	14	1	3	4	2	15	1	3	4	10	15	1	3	4	1	15
1	3	4	9	5	1	3	4	8	6	1	3	4	7	5	1	3	4	6	7	1	3	4	5	13	1	3	4	4	13	1	3	4	3	14	1	3	4	2	13	1	3	4	10	13	1	3	4	1	15
1	3	4	9	10	1	3	4	8	6	1	3	4	7	5	1	3	4	6	10	1	3	4	5	9	1	3	4	4	11	1	3	4	3	14	1	3	4	2	14	1	3	4	10	14	1	3	4	1	15
1	3	4	9	5	1	3	4	8	5	1	3	4	7	10	1	3	4	6	13	1	3	4	5	14	1	3	4	4	8	1	3	4	3	14	1	3	4	2	15	1	3	4	10	15	1	3	4	1	16
1	3	4	9	6	1	3	4	8	5	1	3	4	7	5	1	3	4	6	11	1	3	4	5	11	1	3	4	4	11	1	3	4	3	14	1	3	4	2	14	1	3	4	10	14	1	3	4	1	15
1	3	4	9	8	1	3	4	8	5	1	3	4	7	5	1	3	4	6	7	1	3	4	5	14	1	3	4	4	12	1	3	4	3	14	1	3	4	2	13	1	3	4	10	13	1	3	4	1	15
1	3	4	9	5	1	3	4	8	6	1	3	4	7	10	1	3	4	6	12	1	3	4	5	8	1	3	4	4	12	1	3	4	3	15	1	3	4	2	11	1	3	4	10	11	1	3	4	1	16
1	3	4	9	5	1	3	4	8	9	1	3	4	7	7	1	3	4	6	7	1	3	4	5	7	1	3	4	4	14	1	3	4	3	13	1	3	4	2	15	1	3	4	10	15	1	3	4	1	15
1	3	4	9	8	1	3	4	8	9	1	3	4	7	7	1	3	4	6	9	1	3	4	5	14	1	3	4	4	12	1	3	4	3	13	1	3	4	2	15	1	3	4	10	15	1	3	4	1	16
1	3	4	9	6	1	3	4	8	6	1	3	4	7	6	1	3	4	6	7	1	3	4	5	9	1	3	4	4	11	1	3	4	3	14	1	3	4	2	15	1	3	4	10	15	1	3	4	1	15
1	3	4	9	5	1	3	4	8	5	1	3	4	7	6	1	3	4	6	10	1	3	4	5	12	1	3	4	4	8	1	3	4	3	12	1	3	4	2	15	1	3	4	10	15	1	3	4	1	16
1	3	4	9	5	1	3	4	8	5	1	3	4	7	6	1	3	4	6	12	1	3	4	5	13	1	3	4	4	12	1	3	4	3	14	1	3	4	2	13	1	3	4	10	13	1	3	4	1	15
1	3	4	9	5	1	3	4	8	6	1	3	4	7	5	1	3	4	6	10	1	3	4	5	10	1	3	4	4	12	1	3	4	3	13	1	3	4	2	15	1	3	4	10	15	1	3	4	1	15
1	3	4	9	5	1	3	4	8	5	1	3	4	7	5	1	3	4	6	11	1	3	4	5	12	1	3	4	4	8	1	3	4	3	12	1	3	4	2	14	1	3	4	10	14	1	3	4	1	15
1	3	4	9	5	1	3	4	8	5	1	3	4	7	5	1	3	4	6	8	1	3	4	5	14	1	3	4	4	14	1	3	4	3	14	1	3	4	2	15	1	3	4	10	15	1	3	4	1	15
1	3	4	9	7	1	3	4	8	9	1	3	4	7	5	1	3	4	6	7	1	3	4	5	11	1	3	4	4	12	1	3	4	3	14	1	3	4	2	13	1	3	4	10	13	1	3	4	1	15
1	3	4	9	12	1	3	4	8	11	1	3	4	7	13	1	3	4	6	13	1	3	4	5	11	1	3	4	4	14	1	3	4	3	13	1	3	4	2	15	1	3	4	10	15	1	3	4	1	16
1	3	4	9	6	1	3	4	8	5	1	3	4	7	10	1	3	4	6	12	1	3	4	5	12	1	3	4	4	11	1	3	4	3	16	1	3	4	2	15	1	3	4	10	15	1	3	4	1	16
1	3	4	9	6	1	3	4	8	9	1	3	4	7	6	1	3	4	6	12	1	3	4	5	12	1	3	4	4	14	1	3	4	3	12	1	3	4	2	15	1	3	4	10	15	1	3	4	1	15
1	3	4	9	6	1	3	4	8	9	1	3	4	7	5	1	3	4	6	10	1	3	4	5	11	1	3	4	4	13	1	3	4	3	13	1	3	4	2	14	1	3	4	10	14	1	3	4	1	12
1	3	4	9	6	1	3	4	8	7	1	3	4	7	9	1	3	4	6	11	1	3	4	5	13	1	3	4	4	9	1	3	4	3	14	1	3	4	2	15	1	3	4	10	15	1	3	4	1	15
1	3	4	9	12	1	3	4	8	5	1	3	4	7	5	1	3	4	6	7	1	3	4	5	13	1	3	4	4	13	1	3	4	3	15	1	3	4	2	15	1	3	4	10	15	1	3	4	1	15
1	3	4	9	5	1	3	4	8	7	1	3	4	7	5	1	3	4	6	7	1	3	4	5	9	1	3	4	4	12	1	3	4	3	14	1	3	4	2	10	1	3	4	10	10	1	3	4	1	16
1	3	4	9	5	1	3	4	8	10	1	3	4	7	5	1	3	4	6	13	1	3	4	5	13	1	3	4	4	12	1	3	4	3	12	1	3	4	2	15	1	3	4	10	15	1	3	4	1	15
1	3	4	9	6	1	3	4	8	7	1	3	4	7	5	1	3	4	6	13	1	3	4	5	12	1	3	4	4	11	1	3	4	3	14	1	3	4	2	13	1	3	4	10	13	1	3	4	1	15
1	3	4	9	5	1	3	4	8	6	1	3	4	7	13	1	3	4	6	8	1	3	4	5	12	1	3	4	4	12	1	3	4	3	14	1	3	4	2	14	1	3	4	10	14	1	3	4	1	16
1	3	4	9	6	1	3	4	8	5	1	3	4	7	10	1	3	4	6	7	1	3	4	5	9	1	3	4	4	14	1	3	4	3	14	1	3	4	2	15	1	3	4	10	15	1	3	4	1	15
1	3	4	9	5	1	3	4	8	10	1	3	4	7	5	1	3	4	6	13	1	3	4	5	7	1	3	4	4	14	1	3	4	3	13	1	3	4	2	13	1	3	4	10	13	1	3	4	1	15
1	3	4	9	6	1	3	4	8	11	1	3	4	7	6	1	3	4	6	8	1	3	4	5	13	1	3	4	4	10	1	3	4	3	14	1	3	4	2	14	1	3	4	10	14	1	3	4	1	15
1	3	4	9	8	1	3	4	8	13	1	3	4	7	5	1	3	4	6	8	1	3	4	5	11	1	3	4	4	12	1	3	4	3	10	1	3	4	2	14	1	3	4	10	14	1	3	4	1	16
1	3	4	9	7	1	3	4	8	6	1	3	4	7	5	1	3	4	6	11	1	3	4	5	12	1	3	4	4	9	1	3	4	3	15	1	3	4	2	15	1	3	4	10	15	1	3	4	1	13
1	3	4	9	7	1	3	4	8	5	1	3	4	7	6	1	3	4	6	12	1	3	4	5	14	1	3	4	4	13	1	3	4	3	15	1	3	4	2	13	1	3	4	10	13	1	3	4	1	15
1	3	4	9	5	1	3	4	8	5	1	3	4	7	5	1	3	4	6	7	1	3	4	5	10	1	3	4	4	8	1	3	4	3	18	1	3	4	2	14	1	3	4	10	14	1	3	4	1	15
1	3	4	9	10	1	3	4	8	8	1	3	4	7	5	1	3	4	6	11	1	3	4	5	13	1	3	4	4	13	1	3	4	3	15	1	3	4	2	12	1	3	4	10	12	1	3	4	1	15
1	3	4	9	5	1	3	4	8	5	1	3	4	7	6	1	3	4	6	12	1	3	4	5	13	1	3	4	4	12	1	3	4	3	13	1	3	4	2	12	1	3	4	10	12	1	3	4	1	15
1	3	4	9	9	1	3	4	8	11	1	3	4	7	8	1	3	4	6	7	1	3	4	5	13	1	3	4	4	13	1	3	4	3	14	1	3	4	2	14	1	3	4	10	14	1	3	4	1	16
1	3	4	9	9	1	3	4	8	9	1	3	4	7	7	1	3	4	6	8	1	3	4	5	11	1	3	4	4	13	1	3	4	3	14	1	3	4	2	14	1	3	4	10	14	1	3	4	1	15
1	3	4	9	5	1	3	4	8	8	1	3	4	7	10	1	3	4	6	12	1	3	4	5	10	1	3	4	4	8	1	3	4	3	13	1	3	4	2	14	1	3	4	10	14	1	3	4	1	16
1	3	4	9	8	1	3	4	8	8	1	3	4	7	6	1	3	4	6	11	1	3	4	5	12	1	3	4	4	13	1	3	4	3	14	1	3	4	2	15	1	3	4	10	15	1	3	4	1	14
1	3	4	9	5	1	3	4	8	5	1	3	4	7	6	1	3	4	6	10	1	3	4	5	7	1	3	4	4	8	1	3	4	3	14	1	3	4	2	14	1	3	4	10	14	1	3	4	1	15
1	3	4	9	5	1	3	4	8	6	1	3	4	7	10	1	3	4	6	7	1	3	4	5	12	1	3	4	4	18	1	3	4	3	13	1	3	4	2	19	1	3	4	10	19	1	3	4	1	15
1	3	4	9	9	1	3	4	8	5	1	3	4	7	10	1	3	4	6	7	1	3	4	5	13	1	3	4	4	13	1	3	4	3	12	1	3	4	2	14	1	3	4	10	14	1	3	4	1	16
1	3	4	9	5	1	3	4	8	9	1	3	4	7	6	1	3	4	6	10	1	3	4	5	10	1	3	4	4	12	1	3	4	3	13	1	3	4	2	14	1	3	4	10	14	1	3	4	1	16
1	3	4	9	12	1	3	4	8	5	1	3	4	7	9	1	3	4	6	12	1	3	4	5	13	1	3	4	4	11	1	3	4	3	13	1	3	4	2	14	1	3	4	10	14	1	3	4	1	15
1	3	4	9	5	1	3	4	8	5	1	3	4	7	10	1	3	4	6	7	1	3	4	5	7	1	3	4	4	14	1	3	4	3	14	1	3	4	2	10	1	3	4	10	10	1	3	4	1	15
1	3	4	9	5	1	3	4	8	5	1	3	4	7	9	1	3	4	6	9	1	3	4	5	10	1	3	4	4	14	1	3	4	3	14	1	3	4	2	14	1	3	4	10	14	1	3	4	1	15
1	3	4	9	6	1	3	4	8	5	1	3	4	7	5	1	3	4	6	9	1	3	4	5	10	1	3	4	4	13	1	3	4	3	13	1	3	4	2	15	1	3	4	10	15	1	3	4	1	15
1	3	4	9	5	1	3	4	8	5	1	3	4	7	6	1	3	4	6	9	1	3	4	5	12	1	3	4	4	14	1	3	4	3	14	1	3	4	2	15	1	3	4	10	15	1	3	4	1	16
1	3	4	9	5	1	3	4	8	5	1	3	4	7	5	1	3	4	6	11	1	3	4	5	11	1	3	4	4	12	1	3	4	3	14	1	3	4	2	14	1	3	4	10	14	1	3	4	1	15
1	3	4	9	5	1	3	4	8	5	1	3	4	7	10	1	3	4	6	13	1	3	4	5	13	1	3	4	4	12	1	3	4	3	18	1	3	4	2	14	1	3	4	10	14	1	3	4	1	15
1	3	4	9	12	1	3	4	8	7	1	3	4	7	8	1	3	4	6	10	1	3	4	5	12	1	3	4	4	8	1	3	4	3	14	1	3	4	2	14	1	3	4	10	14	1	3	4	1	16
1	3	4	9	6	1	3	4	8	5	1	3	4	7	6	1	3	4	6	7	1	3	4	5	12	1	3	4	4	13	1	3	4	3	10	1	3	4	2	14	1	3	4	10	14	1	3	4	1	15
1	3	4	9	6	1	3	4	8	6	1	3	4	7	5	1	3	4	6	9	1	3	4	5	12	1	3	4	4	14	1	3	4	3	13	1	3	4	2	15	1	3	4	10	15	1	3	4	1	16
1	3	4	9	7	1	3	4	8	7	1	3	4	7	5	1	3	4	6	9	1	3	4	5	13	1	3	4	4	14	1	3	4	3	10	1	3	4	2	15	1	3	4	10	15	1	3	4	1	15
1	3	4	9	5	1	3	4	8	5	1	3	4	7	13	1	3	4	6	7	1	3	4	5	9	1	3	4	4	12	1	3	4	3	13	1	3	4	2	14	1	3	4	10	14	1	3	4	1	14
1	3	4	9	6	1	3	4	8	6	1	3	4	7	5	1	3	4	6	7	1	3	4	5	12	1	3	4	4	8	1	3	4	3	15	1	3	4	2	14	1	3	4	10	14	1	3	4	1	16
1	3	4	9	5	1	3	4	8	5	1	3	4	7	6	1	3	4	6	13	1	3	4	5	10	1	3	4	4	13	1	3	4	3	14	1	3	4	2	15	1	3	4	10	15	1	3	4	1	15
1	3	4	9	5	1	3	4	8	5	1	3	4	7	7	1	3	4	6	13	1	3	4	5	9	1	3	4	4	12	1	3	4	3	14	1	3	4	2	15	1	3	4	10	15	1	3	4	1	16
1	3	4	9	8	1	3	4	8	5	1	3	4	7	11	1	3	4	6	9	1	3	4	5	7	1	3	4	4	13	1	3	4	3	13	1	3	4	2	14	1	3	4	10	14	1	3	4	1	15
1	3	4	9	6	1	3	4	8	5	1	3	4	7	10	1	3	4	6	10	1	3	4	5	13	1	3	4	4	10	1	3	4	3	13	1	3	4	2	14	1	3	4	10	14	1	3	4	1	15
1	3	4	9	6	1	3	4	8	7	1	3	4	7	5	1	3	4	6	13	1	3	4	5	14	1	3	4	4	14	1	3	4	3	14	1	3	4	2	14	1	3	4	10	14	1	3	4	1	15
1	3	4	9	5	1	3	4	8	5	1	3	4	7	6	1	3	4	6	13	1	3	4	5	9	1	3	4	4	14	1	3	4	3	15	1	3	4	2	14	1	3	4	10	14	1	3	4	1	15
1	3	4	9	5	1	3	4	8	6	1	3	4	7	9	1	3	4	6	7	1	3	4	5	12	1	3	4	4	13	1	3	4	3	13	1	3	4	2	14	1	3	4	10	14	1	3	4	1	14
1	3	4	9	5	1	3	4	8	5	1	3	4	7	5	1	3	4	6	8	1	3	4	5	9	1	3	4	4	13	1	3	4	3	13	1	3	4	2	14	1	3	4	10	14	1	3	4	1	16
1	3	4	9	12	1	3	4	8	7	1	3	4	7	5	1	3	4	6	7	1	3	4	5	8	1	3	4	4	13	1	3	4	3	14	1	3	4	2	13	1	3	4	10	13	1	3	4	1	15
1	3	4	9	12	1	3	4	8	5	1	3	4	7	5	1	3	4	6	10	1	3	4	5	9	1	3	4	4	12	1	3	4	3	14	1	3	4	2	14	1	3	4	10	14	1	3	4	1	16
1	3	4	9	5	1	3	4	8	5	1	3	4	7	5	1	3	4	6	9	1	3	4	5	10	1	3	4	4	10	1	3	4	3	12	1	3	4	2	13	1	3	4	10	13	1	3	4	1	13
1	3	4	9	5	1	3	4	8	8	1	3	4	7	5	1	3	4	6	11	1	3	4	5	12	1	3	4	4	13	1	3	4	3	13	1	3	4	2	15	1	3	4	10	15	1	3	4	1	14
1	3	4	9	6	1	3	4	8	10	1	3	4	7	5	1	3	4	6	7	1	3	4	5	7	1	3	4	4	10	1	3	4	3	14	1	3	4	2	15	1	3	4	10	15	1	3	4	1	14
1	3	4	9	7	1	3	4	8	5	1	3	4	7	5	1	3	4	6	11	1	3	4	5	10	1	3	4	4	8	1	3	4	3	13	1	3	4	2	14	1	3	4	10	14	1	3	4	1	14
1	3	4	9	5	1	3	4	8	5	1	3	4	7	6	1	3	4	6	7	1	3	4	5	12	1	3	4	4	11	1	3	4	3	14	1	3	4	2	15	1	3	4	10	15	1	3	4	1	15
1	3	4	9	5	1	3	4	8	5	1	3	4	7	8	1	3	4	6	7	1	3	4	5	12	1	3	4	4	13	1	3	4	3	13	1	3	4	2	12	1	3	4	10	12	1	3	4	1	15
1	3	4	9	10	1	3	4	8	6	1	3	4	7	5	1	3	4	6	12	1	3	4	5	7	1	3	4	4	14	1	3	4	3	14	1	3	4	2	15	1	3	4	10	15	1	3	4	1	15
1	3	4	9	10	1	3	4	8	5	1	3	4	7	5	1	3	4	6	7	1	3	4	5	10	1	3	4	4	12	1	3	4	3	15	1	3	4	2	13	1	3	4	10	13	1	3	4	1	15
1	3	4	9	12	1	3	4	8	5	1	3	4	7	5	1	3	4	6	7	1	3	4	5	7	1	3	4	4	12	1	3	4	3	13	1	3	4	2	15	1	3	4	10	15	1	3	4	1	15
1	3	4	9	5	1	3	4	8	6	1	3	4	7	15	1	3	4	6	11	1	3	4	5	13	1	3	4	4	14	1	3	4	3	14	1	3	4	2	14	1	3	4	10	14	1	3	4	1	16
1	3	4	9	7	1	3	4	8	6	1	3	4	7	5	1	3	4	6	8	1	3	4	5	7	1	3	4	4	14	1	3	4	3	15	1	3	4	2	15	1	3	4	10	15	1	3	4	1	16
1	3	4	9	5	1	3	4	8	5	1	3	4	7	9	1	3	4	6	13	1	3	4	5	8	1	3	4	4	12	1	3	4	3	15	1	3	4	2	15	1	3	4	10	15	1	3	4	1	16
1	3	4	9	5	1	3	4	8	6	1	3	4	7	12	1	3	4	6	10	1	3	4	5	7	1	3	4	4	10	1	3	4	3	14	1	3	4	2	15	1	3	4	10	15	1	3	4	1	16
1	3	4	9	11	1	3	4	8	5	1	3	4	7	6	1	3	4	6	12	1	3	4	5	11	1	3	4	4	13	1	3	4	3	14	1	3	4	2	15	1	3	4	10	15	1	3	4	1	15
1	3	4	9	5	1	3	4	8	5	1	3	4	7	5	1	3	4	6	10	1	3	4	5	7	1	3	4	4	13	1	3	4	3	13	1	3	4	2	15	1	3	4	10	15	1	3	4	1	15
1	3	4	9	5	1	3	4	8	9	1	3	4	7	11	1	3	4	6	9	1	3	4	5	12	1	3	4	4	12	1	3	4	3	14	1	3	4	2	15	1	3	4	10	15	1	3	4	1	16
1	3	4	9	5	1	3	4	8	8	1	3	4	7	5	1	3	4	6	12	1	3	4	5	9	1	3	4	4	12	1	3	4	3	13	1	3	4	2	14	1	3	4	10	14	1	3	4	1	15
1	3	4	9	5	1	3	4	8	6	1	3	4	7	5	1	3	4	6	7	1	3	4	5	12	1	3	4	4	13	1	3	4	3	13	1	3	4	2	15	1	3	4	10	15	1	3	4	1	16
1	3	4	9	8	1	3	4	8	13	1	3	4	7	5	1	3	4	6	7	1	3	4	5	12	1	3	4	4	14	1	3	4	3	12	1	3	4	2	15	1	3	4	10	15	1	3	4	1	15
1	3	4	9	5	1	3	4	8	11	1	3	4	7	5	1	3	4	6	19	1	3	4	5	7	1	3	4	4	17	1	3	4	3	14	1	3	4	2	14	1	3	4	10	14	1	3	4	1	14
1	3	4	9	9	1	3	4	8	9	1	3	4	7	5	1	3	4	6	7	1	3	4	5	12	1	3	4	4	12	1	3	4	3	14	1	3	4	2	15	1	3	4	10	15	1	3	4	1	15
1	3	4	9	12	1	3	4	8	6	1	3	4	7	5	1	3	4	6	12	1	3	4	5	12	1	3	4	4	11	1	3	4	3	13	1	3	4	2	14	1	3	4	10	14	1	3	4	1	15
1	3	4	9	5	1	3	4	8	5	1	3	4	7	7	1	3	4	6	10	1	3	4	5	12	1	3	4	4	12	1	3	4	3	12	1	3	4	2	15	1	3	4	10	15	1	3	4	1	16
1	3	4	9	5	1	3	4	8	5	1	3	4	7	10	1	3	4	6	7	1	3	4	5	13	1	3	4	4	13	1	3	4	3	11	1	3	4	2	14	1	3	4	10	14	1	3	4	1	15
1	3	4	9	5	1	3	4	8	10	1	3	4	7	5	1	3	4	6	7	1	3	4	5	7	1	3	4	4	14	1	3	4	3	10	1	3	4	2	14	1	3	4	10	14	1	3	4	1	12
1	3	4	9	5	1	3	4	8	5	1	3	4	7	6	1	3	4	6	11	1	3	4	5	12	1	3	4	4	13	1	3	4	3	14	1	3	4	2	12	1	3	4	10	12	1	3	4	1	15
1	3	4	9	6	1	3	4	8	5	1	3	4	7	5	1	3	4	6	11	1	3	4	5	10	1	3	4	4	10	1	3	4	3	13	1	3	4	2	15	1	3	4	10	15	1	3	4	1	15
1	3	4	9	5	1	3	4	8	11	1	3	4	7	6	1	3	4	6	7	1	3	4	5	11	1	3	4	4	11	1	3	4	3	14	1	3	4	2	13	1	3	4	10	13	1	3	4	1	16
1	3	4	9	5	1	3	4	8	5	1	3	4	7	6	1	3	4	6	13	1	3	4	5	12	1	3	4	4	10	1	3	4	3	13	1	3	4	2	14	1	3	4	10	14	1	3	4	1	15
1	3	4	9	5	1	3	4	8	5	1	3	4	7	10	1	3	4	6	7	1	3	4	5	11	1	3	4	4	9	1	3	4	3	13	1	3	4	2	12	1	3	4	10	12	1	3	4	1	15
1	3	4	9	9	1	3	4	8	5	1	3	4	7	5	1	3	4	6	9	1	3	4	5	11	1	3	4	4	12	1	3	4	3	10	1	3	4	2	14	1	3	4	10	14	1	3	4	1	16
1	3	4	9	5	1	3	4	8	9	1	3	4	7	5	1	3	4	6	9	1	3	4	5	7	1	3	4	4	10	1	3	4	3	14	1	3	4	2	15	1	3	4	10	15	1	3	4	1	14
1	3	4	9	6	1	3	4	8	5	1	3	4	7	5	1	3	4	6	12	1	3	4	5	8	1	3	4	4	13	1	3	4	3	13	1	3	4	2	14	1	3	4	10	14	1	3	4	1	15
1	3	4	9	10	1	3	4	8	6	1	3	4	7	13	1	3	4	6	11	1	3	4	5	11	1	3	4	4	15	1	3	4	3	13	1	3	4	2	15	1	3	4	10	15	1	3	4	1	15
1	3	4	9	10	1	3	4	8	5	1	3	4	7	9	1	3	4	6	8	1	3	4	5	11	1	3	4	4	12	1	3	4	3	13	1	3	4	2	14	1	3	4	10	14	1	3	4	1	15
1	3	4	9	5	1	3	4	8	7	1	3	4	7	5	1	3	4	6	8	1	3	4	5	7	1	3	4	4	13	1	3	4	3	13	1	3	4	2	14	1	3	4	10	14	1	3	4	1	16
1	3	4	9	5	1	3	4	8	5	1	3	4	7	5	1	3	4	6	12	1	3	4	5	7	1	3	4	4	14	1	3	4	3	14	1	3	4	2	14	1	3	4	10	14	1	3	4	1	16
1	3	4	9	8	1	3	4	8	5	1	3	4	7	5	1	3	4	6	9	1	3	4	5	7	1	3	4	4	13	1	3	4	3	12	1	3	4	2	15	1	3	4	10	15	1	3	4	1	16
1	3	4	9	11	1	3	4	8	5	1	3	4	7	5	1	3	4	6	8	1	3	4	5	11	1	3	4	4	9	1	3	4	3	10	1	3	4	2	14	1	3	4	10	14	1	3	4	1	16
1	3	4	9	6	1	3	4	8	6	1	3	4	7	11	1	3	4	6	13	1	3	4	5	11	1	3	4	4	11	1	3	4	3	14	1	3	4	2	14	1	3	4	10	14	1	3	4	1	16
1	3	4	9	6	1	3	4	8	5	1	3	4	7	5	1	3	4	6	10	1	3	4	5	8	1	3	4	4	13	1	3	4	3	11	1	3	4	2	10	1	3	4	10	10	1	3	4	1	14
1	3	4	9	5	1	3	4	8	7	1	3	4	7	6	1	3	4	6	10	1	3	4	5	12	1	3	4	4	14	1	3	4	3	14	1	3	4	2	14	1	3	4	10	14	1	3	4	1	16
1	3	4	9	8	1	3	4	8	5	1	3	4	7	6	1	3	4	6	12	1	3	4	5	10	1	3	4	4	12	1	3	4	3	13	1	3	4	2	14	1	3	4	10	14	1	3	4	1	16
1	3	4	9	8	1	3	4	8	9	1	3	4	7	8	1	3	4	6	10	1	3	4	5	14	1	3	4	4	13	1	3	4	3	12	1	3	4	2	14	1	3	4	10	14	1	3	4	1	15
1	3	4	9	5	1	3	4	8	8	1	3	4	7	12	1	3	4	6	8	1	3	4	5	7	1	3	4	4	8	1	3	4	3	13	1	3	4	2	14	1	3	4	10	14	1	3	4	1	12
1	3	4	9	5	1	3	4	8	5	1	3	4	7	6	1	3	4	6	12	1	3	4	5	13	1	3	4	4	11	1	3	4	3	15	1	3	4	2	15	1	3	4	10	15	1	3	4	1	15
1	3	4	9	11	1	3	4	8	8	1	3	4	7	6	1	3	4	6	8	1	3	4	5	9	1	3	4	4	12	1	3	4	3	10	1	3	4	2	14	1	3	4	10	14	1	3	4	1	15
1	3	4	9	7	1	3	4	8	5	1	3	4	7	5	1	3	4	6	13	1	3	4	5	12	1	3	4	4	11	1	3	4	3	14	1	3	4	2	15	1	3	4	10	15	1	3	4	1	16
1	3	4	9	5	1	3	4	8	10	1	3	4	7	5	1	3	4	6	9	1	3	4	5	12	1	3	4	4	13	1	3	4	3	13	1	3	4	2	13	1	3	4	10	13	1	3	4	1	15
1	3	4	9	5	1	3	4	8	5	1	3	4	7	5	1	3	4	6	9	1	3	4	5	12	1	3	4	4	13	1	3	4	3	13	1	3	4	2	14	1	3	4	10	14	1	3	4	1	15
1	3	4	9	7	1	3	4	8	7	1	3	4	7	6	1	3	4	6	10	1	3	4	5	8	1	3	4	4	14	1	3	4	3	14	1	3	4	2	15	1	3	4	10	15	1	3	4	1	16
1	3	4	9	5	1	3	4	8	5	1	3	4	7	11	1	3	4	6	10	1	3	4	5	14	1	3	4	4	12	1	3	4	3	13	1	3	4	2	15	1	3	4	10	15	1	3	4	1	15
1	3	4	9	6	1	3	4	8	5	1	3	4	7	12	1	3	4	6	13	1	3	4	5	10	1	3	4	4	12	1	3	4	3	14	1	3	4	2	15	1	3	4	10	15	1	3	4	1	15
1	3	4	9	6	1	3	4	8	5	1	3	4	7	9	1	3	4	6	9	1	3	4	5	15	1	3	4	4	12	1	3	4	3	14	1	3	4	2	10	1	3	4	10	10	1	3	4	1	15
1	3	4	9	6	1	3	4	8	5	1	3	4	7	5	1	3	4	6	9	1	3	4	5	11	1	3	4	4	12	1	3	4	3	11	1	3	4	2	14	1	3	4	10	14	1	3	4	1	16
1	3	4	9	5	1	3	4	8	5	1	3	4	7	13	1	3	4	6	10	1	3	4	5	10	1	3	4	4	8	1	3	4	3	14	1	3	4	2	13	1	3	4	10	13	1	3	4	1	16
1	3	4	9	10	1	3	4	8	6	1	3	4	7	12	1	3	4	6	13	1	3	4	5	8	1	3	4	4	12	1	3	4	3	13	1	3	4	2	15	1	3	4	10	15	1	3	4	1	15
1	3	4	9	5	1	3	4	8	6	1	3	4	7	5	1	3	4	6	12	1	3	4	5	7	1	3	4	4	14	1	3	4	3	13	1	3	4	2	15	1	3	4	10	15	1	3	4	1	16
1	3	4	9	5	1	3	4	8	5	1	3	4	7	5	1	3	4	6	12	1	3	4	5	12	1	3	4	4	11	1	3	4	3	12	1	3	4	2	14	1	3	4	10	14	1	3	4	1	15
1	3	4	9	12	1	3	4	8	5	1	3	4	7	5	1	3	4	6	9	1	3	4	5	13	1	3	4	4	13	1	3	4	3	15	1	3	4	2	15	1	3	4	10	15	1	3	4	1	16
1	3	4	9	6	1	3	4	8	8	1	3	4	7	5	1	3	4	6	9	1	3	4	5	11	1	3	4	4	12	1	3	4	3	14	1	3	4	2	15	1	3	4	10	15	1	3	4	1	16
1	3	4	9	9	1	3	4	8	5	1	3	4	7	6	1	3	4	6	11	1	3	4	5	12	1	3	4	4	9	1	3	4	3	14	1	3	4	2	10	1	3	4	10	10	1	3	4	1	15
1	3	4	9	8	1	3	4	8	10	1	3	4	7	13	1	3	4	6	7	1	3	4	5	14	1	3	4	4	10	1	3	4	3	14	1	3	4	2	13	1	3	4	10	13	1	3	4	1	15
1	3	4	9	5	1	3	4	8	5	1	3	4	7	5	1	3	4	6	12	1	3	4	5	14	1	3	4	4	13	1	3	4	3	14	1	3	4	2	14	1	3	4	10	14	1	3	4	1	16
1	3	4	9	5	1	3	4	8	9	1	3	4	7	13	1	3	4	6	12	1	3	4	5	13	1	3	4	4	13	1	3	4	3	14	1	3	4	2	15	1	3	4	10	15	1	3	4	1	15
1	3	4	9	6	1	3	4	8	5	1	3	4	7	6	1	3	4	6	9	1	3	4	5	12	1	3	4	4	10	1	3	4	3	13	1	3	4	2	15	1	3	4	10	15	1	3	4	1	16
1	3	4	9	5	1	3	4	8	10	1	3	4	7	5	1	3	4	6	11	1	3	4	5	12	1	3	4	4	10	1	3	4	3	13	1	3	4	2	15	1	3	4	10	15	1	3	4	1	15
1	3	4	9	7	1	3	4	8	10	1	3	4	7	9	1	3	4	6	7	1	3	4	5	12	1	3	4	4	9	1	3	4	3	14	1	3	4	2	15	1	3	4	10	15	1	3	4	1	16
1	3	4	9	11	1	3	4	8	5	1	3	4	7	11	1	3	4	6	7	1	3	4	5	10	1	3	4	4	14	1	3	4	3	14	1	3	4	2	15	1	3	4	10	15	1	3	4	1	15
1	3	4	9	5	1	3	4	8	5	1	3	4	7	6	1	3	4	6	12	1	3	4	5	11	1	3	4	4	8	1	3	4	3	14	1	3	4	2	14	1	3	4	10	14	1	3	4	1	15
1	3	4	9	10	1	3	4	8	5	1	3	4	7	5	1	3	4	6	11	1	3	4	5	9	1	3	4	4	14	1	3	4	3	14	1	3	4	2	14	1	3	4	10	14	1	3	4	1	14
1	3	4	9	5	1	3	4	8	12	1	3	4	7	10	1	3	4	6	7	1	3	4	5	8	1	3	4	4	14	1	3	4	3	14	1	3	4	2	14	1	3	4	10	14	1	3	4	1	15
1	3	4	9	6	1	3	4	8	5	1	3	4	7	5	1	3	4	6	10	1	3	4	5	9	1	3	4	4	12	1	3	4	3	14	1	3	4	2	13	1	3	4	10	13	1	3	4	1	15
1	3	4	9	5	1	3	4	8	5	1	3	4	7	5	1	3	4	6	14	1	3	4	5	12	1	3	4	4	13	1	3	4	3	14	1	3	4	2	14	1	3	4	10	14	1	3	4	1	14
1	3	4	9	5	1	3	4	8	5	1	3	4	7	5	1	3	4	6	10	1	3	4	5	12	1	3	4	4	10	1	3	4	3	13	1	3	4	2	14	1	3	4	10	14	1	3	4	1	16
1	3	4	9	5	1	3	4	8	5	1	3	4	7	11	1	3	4	6	11	1	3	4	5	9	1	3	4	4	13	1	3	4	3	14	1	3	4	2	15	1	3	4	10	15	1	3	4	1	15
1	3	4	9	5	1	3	4	8	8	1	3	4	7	5	1	3	4	6	10	1	3	4	5	9	1	3	4	4	14	1	3	4	3	13	1	3	4	2	15	1	3	4	10	15	1	3	4	1	15
1	3	4	9	5	1	3	4	8	7	1	3	4	7	11	1	3	4	6	12	1	3	4	5	14	1	3	4	4	11	1	3	4	3	15	1	3	4	2	14	1	3	4	10	14	1	3	4	1	16
1	3	4	9	5	1	3	4	8	9	1	3	4	7	6	1	3	4	6	12	1	3	4	5	14	1	3	4	4	14	1	3	4	3	14	1	3	4	2	14	1	3	4	10	14	1	3	4	1	15
1	3	4	9	10	1	3	4	8	5	1	3	4	7	6	1	3	4	6	10	1	3	4	5	7	1	3	4	4	8	1	3	4	3	11	1	3	4	2	14	1	3	4	10	14	1	3	4	1	16
1	3	4	9	6	1	3	4	8	5	1	3	4	7	9	1	3	4	6	8	1	3	4	5	14	1	3	4	4	8	1	3	4	3	14	1	3	4	2	14	1	3	4	10	14	1	3	4	1	15
1	3	4	9	5	1	3	4	8	5	1	3	4	7	6	1	3	4	6	12	1	3	4	5	8	1	3	4	4	13	1	3	4	3	14	1	3	4	2	14	1	3	4	10	14	1	3	4	1	15
1	3	4	9	7	1	3	4	8	7	1	3	4	7	5	1	3	4	6	13	1	3	4	5	10	1	3	4	4	13	1	3	4	3	13	1	3	4	2	14	1	3	4	10	14	1	3	4	1	15
1	3	4	9	10	1	3	4	8	5	1	3	4	7	5	1	3	4	6	11	1	3	4	5	13	1	3	4	4	12	1	3	4	3	14	1	3	4	2	12	1	3	4	10	12	1	3	4	1	15
1	3	4	9	6	1	3	4	8	5	1	3	4	7	12	1	3	4	6	12	1	3	4	5	8	1	3	4	4	13	1	3	4	3	14	1	3	4	2	14	1	3	4	10	14	1	3	4	1	15
1	3	4	9	11	1	3	4	8	8	1	3	4	7	5	1	3	4	6	13	1	3	4	5	7	1	3	4	4	9	1	3	4	3	13	1	3	4	2	14	1	3	4	10	14	1	3	4	1	16
1	3	4	9	5	1	3	4	8	6	1	3	4	7	11	1	3	4	6	11	1	3	4	5	11	1	3	4	4	9	1	3	4	3	14	1	3	4	2	10	1	3	4	10	10	1	3	4	1	16
1	3	4	9	12	1	3	4	8	5	1	3	4	7	5	1	3	4	6	11	1	3	4	5	13	1	3	4	4	14	1	3	4	3	12	1	3	4	2	10	1	3	4	10	10	1	3	4	1	16
1	3	4	9	5	1	3	4	8	6	1	3	4	7	5	1	3	4	6	9	1	3	4	5	10	1	3	4	4	14	1	3	4	3	14	1	3	4	2	14	1	3	4	10	14	1	3	4	1	15
1	3	4	9	5	1	3	4	8	5	1	3	4	7	6	1	3	4	6	7	1	3	4	5	12	1	3	4	4	9	1	3	4	3	12	1	3	4	2	10	1	3	4	10	10	1	3	4	1	12
1	3	4	9	6	1	3	4	8	5	1	3	4	7	5	1	3	4	6	13	1	3	4	5	13	1	3	4	4	12	1	3	4	3	14	1	3	4	2	14	1	3	4	10	14	1	3	4	1	28
1	3	4	9	6	1	3	4	8	6	1	3	4	7	6	1	3	4	6	7	1	3	4	5	11	1	3	4	4	11	1	3	4	3	14	1	3	4	2	13	1	3	4	10	13	1	3	4	1	12
1	3	4	9	5	1	3	4	8	6	1	3	4	7	13	1	3	4	6	11	1	3	4	5	10	1	3	4	4	8	1	3	4	3	12	1	3	4	2	12	1	3	4	10	12	1	3	4	1	15
1	3	4	9	5	1	3	4	8	5	1	3	4	7	5	1	3	4	6	10	1	3	4	5	13	1	3	4	4	11	1	3	4	3	11	1	3	4	2	14	1	3	4	10	14	1	3	4	1	16
1	3	4	9	7	1	3	4	8	5	1	3	4	7	6	1	3	4	6	11	1	3	4	5	8	1	3	4	4	10	1	3	4	3	14	1	3	4	2	15	1	3	4	10	15	1	3	4	1	15
1	3	4	9	7	1	3	4	8	5	1	3	4	7	6	1	3	4	6	12	1	3	4	5	13	1	3	4	4	12	1	3	4	3	10	1	3	4	2	15	1	3	4	10	15	1	3	4	1	15
1	3	4	9	5	1	3	4	8	9	1	3	4	7	5	1	3	4	6	12	1	3	4	5	11	1	3	4	4	11	1	3	4	3	14	1	3	4	2	13	1	3	4	10	13	1	3	4	1	15
1	3	4	9	5	1	3	4	8	8	1	3	4	7	5	1	3	4	6	11	1	3	4	5	10	1	3	4	4	9	1	3	4	3	13	1	3	4	2	13	1	3	4	10	13	1	3	4	1	12
1	3	4	9	7	1	3	4	8	5	1	3	4	7	10	1	3	4	6	11	1	3	4	5	13	1	3	4	4	14	1	3	4	3	11	1	3	4	2	14	1	3	4	10	14	1	3	4	1	15
1	3	4	9	5	1	3	4	8	6	1	3	4	7	5	1	3	4	6	8	1	3	4	5	12	1	3	4	4	13	1	3	4	3	10	1	3	4	2	15	1	3	4	10	15	1	3	4	1	15
1	3	4	9	5	1	3	4	8	5	1	3	4	7	7	1	3	4	6	10	1	3	4	5	13	1	3	4	4	10	1	3	4	3	13	1	3	4	2	14	1	3	4	10	14	1	3	4	1	15
1	3	4	9	6	1	3	4	8	8	1	3	4	7	13	1	3	4	6	12	1	3	4	5	11	1	3	4	4	14	1	3	4	3	14	1	3	4	2	14	1	3	4	10	14	1	3	4	1	15
1	3	4	9	6	1	3	4	8	6	1	3	4	7	5	1	3	4	6	10	1	3	4	5	9	1	3	4	4	13	1	3	4	3	13	1	3	4	2	14	1	3	4	10	14	1	3	4	1	15
1	3	4	9	9	1	3	4	8	5	1	3	4	7	5	1	3	4	6	10	1	3	4	5	13	1	3	4	4	9	1	3	4	3	14	1	3	4	2	15	1	3	4	10	15	1	3	4	1	16
1	3	4	9	5	1	3	4	8	5	1	3	4	7	5	1	3	4	6	12	1	3	4	5	10	1	3	4	4	14	1	3	4	3	14	1	3	4	2	15	1	3	4	10	15	1	3	4	1	15
1	3	4	9	5	1	3	4	8	13	1	3	4	7	11	1	3	4	6	12	1	3	4	5	12	1	3	4	4	12	1	3	4	3	13	1	3	4	2	15	1	3	4	10	15	1	3	4	1	15
1	3	4	9	5	1	3	4	8	5	1	3	4	7	8	1	3	4	6	13	1	3	4	5	10	1	3	4	4	14	1	3	4	3	13	1	3	4	2	15	1	3	4	10	15	1	3	4	1	16
1	3	4	9	5	1	3	4	8	5	1	3	4	7	5	1	3	4	6	13	1	3	4	5	8	1	3	4	4	8	1	3	4	3	14	1	3	4	2	15	1	3	4	10	15	1	3	4	1	16
1	3	4	9	5	1	3	4	8	9	1	3	4	7	5	1	3	4	6	10	1	3	4	5	21	1	3	4	4	13	1	3	4	3	12	1	3	4	2	15	1	3	4	10	15	1	3	4	1	16
1	3	4	9	8	1	3	4	8	9	1	3	4	7	5	1	3	4	6	14	1	3	4	5	11	1	3	4	4	14	1	3	4	3	13	1	3	4	2	14	1	3	4	10	14	1	3	4	1	15
1	3	4	9	6	1	3	4	8	5	1	3	4	7	5	1	3	4	6	13	1	3	4	5	9	1	3	4	4	8	1	3	4	3	10	1	3	4	2	14	1	3	4	10	14	1	3	4	1	16
1	3	4	9	5	1	3	4	8	5	1	3	4	7	10	1	3	4	6	9	1	3	4	5	7	1	3	4	4	8	1	3	4	3	13	1	3	4	2	15	1	3	4	10	15	1	3	4	1	14
1	3	4	9	12	1	3	4	8	7	1	3	4	7	9	1	3	4	6	11	1	3	4	5	7	1	3	4	4	8	1	3	4	3	10	1	3	4	2	14	1	3	4	10	14	1	3	4	1	15
1	3	4	9	5	1	3	4	8	6	1	3	4	7	5	1	3	4	6	12	1	3	4	5	7	1	3	4	4	12	1	3	4	3	14	1	3	4	2	13	1	3	4	10	13	1	3	4	1	15
1	3	4	9	5	1	3	4	8	5	1	3	4	7	5	1	3	4	6	11	1	3	4	5	13	1	3	4	4	12	1	3	4	3	12	1	3	4	2	15	1	3	4	10	15	1	3	4	1	15
1	3	4	9	6	1	3	4	8	5	1	3	4	7	5	1	3	4	6	11	1	3	4	5	7	1	3	4	4	9	1	3	4	3	14	1	3	4	2	14	1	3	4	10	14	1	3	4	1	16
1	3	4	9	6	1	3	4	8	5	1	3	4	7	13	1	3	4	6	10	1	3	4	5	11	1	3	4	4	14	1	3	4	3	15	1	3	4	2	15	1	3	4	10	15	1	3	4	1	15
1	3	4	9	6	1	3	4	8	5	1	3	4	7	10	1	3	4	6	10	1	3	4	5	10	1	3	4	4	14	1	3	4	3	14	1	3	4	2	13	1	3	4	10	13	1	3	4	1	12
1	3	4	9	7	1	3	4	8	6	1	3	4	7	6	1	3	4	6	9	1	3	4	5	14	1	3	4	4	13	1	3	4	3	11	1	3	4	2	15	1	3	4	10	15	1	3	4	1	15
1	3	4	9	5	1	3	4	8	9	1	3	4	7	5	1	3	4	6	7	1	3	4	5	11	1	3	4	4	14	1	3	4	3	13	1	3	4	2	14	1	3	4	10	14	1	3	4	1	15
1	3	4	9	5	1	3	4	8	5	1	3	4	7	5	1	3	4	6	12	1	3	4	5	7	1	3	4	4	8	1	3	4	3	14	1	3	4	2	14	1	3	4	10	14	1	3	4	1	16
1	3	4	9	5	1	3	4	8	11	1	3	4	7	6	1	3	4	6	13	1	3	4	5	8	1	3	4	4	11	1	3	4	3	14	1	3	4	2	15	1	3	4	10	15	1	3	4	1	16
1	3	4	9	5	1	3	4	8	12	1	3	4	7	5	1	3	4	6	11	1	3	4	5	12	1	3	4	4	12	1	3	4	3	14	1	3	4	2	14	1	3	4	10	14	1	3	4	1	16
1	3	4	9	5	1	3	4	8	9	1	3	4	7	9	1	3	4	6	7	1	3	4	5	8	1	3	4	4	12	1	3	4	3	12	1	3	4	2	11	1	3	4	10	11	1	3	4	1	16
1	3	4	9	5	1	3	4	8	7	1	3	4	7	5	1	3	4	6	11	1	3	4	5	15	1	3	4	4	13	1	3	4	3	14	1	3	4	2	15	1	3	4	10	15	1	3	4	1	16
1	3	4	9	5	1	3	4	8	5	1	3	4	7	5	1	3	4	6	13	1	3	4	5	12	1	3	4	4	13	1	3	4	3	13	1	3	4	2	14	1	3	4	10	14	1	3	4	1	16
1	3	4	9	6	1	3	4	8	6	1	3	4	7	5	1	3	4	6	7	1	3	4	5	8	1	3	4	4	10	1	3	4	3	14	1	3	4	2	15	1	3	4	10	15	1	3	4	1	15
1	3	4	9	6	1	3	4	8	12	1	3	4	7	5	1	3	4	6	11	1	3	4	5	11	1	3	4	4	13	1	3	4	3	14	1	3	4	2	15	1	3	4	10	15	1	3	4	1	15
1	3	4	9	5	1	3	4	8	5	1	3	4	7	6	1	3	4	6	10	1	3	4	5	7	1	3	4	4	13	1	3	4	3	13	1	3	4	2	15	1	3	4	10	15	1	3	4	1	15
1	3	4	9	5	1	3	4	8	10	1	3	4	7	5	1	3	4	6	11	1	3	4	5	11	1	3	4	4	14	1	3	4	3	12	1	3	4	2	14	1	3	4	10	14	1	3	4	1	16
1	3	4	9	5	1	3	4	8	5	1	3	4	7	5	1	3	4	6	7	1	3	4	5	8	1	3	4	4	14	1	3	4	3	12	1	3	4	2	14	1	3	4	10	14	1	3	4	1	20
1	3	4	9	5	1	3	4	8	5	1	3	4	7	5	1	3	4	6	7	1	3	4	5	10	1	3	4	4	13	1	3	4	3	14	1	3	4	2	14	1	3	4	10	14	1	3	4	1	15
1	3	4	9	9	1	3	4	8	7	1	3	4	7	7	1	3	4	6	14	1	3	4	5	8	1	3	4	4	12	1	3	4	3	11	1	3	4	2	14	1	3	4	10	14	1	3	4	1	15
1	3	4	9	6	1	3	4	8	5	1	3	4	7	13	1	3	4	6	11	1	3	4	5	14	1	3	4	4	8	1	3	4	3	14	1	3	4	2	14	1	3	4	10	14	1	3	4	1	14
1	3	4	9	7	1	3	4	8	5	1	3	4	7	5	1	3	4	6	11	1	3	4	5	8	1	3	4	4	11	1	3	4	3	13	1	3	4	2	14	1	3	4	10	14	1	3	4	1	16
1	3	4	9	7	1	3	4	8	5	1	3	4	7	6	1	3	4	6	7	1	3	4	5	7	1	3	4	4	12	1	3	4	3	12	1	3	4	2	13	1	3	4	10	13	1	3	4	1	14
1	3	4	9	6	1	3	4	8	9	1	3	4	7	6	1	3	4	6	10	1	3	4	5	14	1	3	4	4	14	1	3	4	3	12	1	3	4	2	15	1	3	4	10	15	1	3	4	1	14
1	3	4	9	5	1	3	4	8	5	1	3	4	7	5	1	3	4	6	11	1	3	4	5	7	1	3	4	4	14	1	3	4	3	13	1	3	4	2	14	1	3	4	10	14	1	3	4	1	15
1	3	4	9	5	1	3	4	8	13	1	3	4	7	11	1	3	4	6	7	1	3	4	5	12	1	3	4	4	12	1	3	4	3	12	1	3	4	2	16	1	3	4	10	16	1	3	4	1	15
1	3	4	9	9	1	3	4	8	5	1	3	4	7	5	1	3	4	6	8	1	3	4	5	11	1	3	4	4	13	1	3	4	3	14	1	3	4	2	14	1	3	4	10	14	1	3	4	1	16
1	3	4	9	5	1	3	4	8	5	1	3	4	7	5	1	3	4	6	11	1	3	4	5	11	1	3	4	4	13	1	3	4	3	10	1	3	4	2	14	1	3	4	10	14	1	3	4	1	16
1	3	4	9	11	1	3	4	8	6	1	3	4	7	5	1	3	4	6	12	1	3	4	5	10	1	3	4	4	14	1	3	4	3	11	1	3	4	2	15	1	3	4	10	15	1	3	4	1	16
1	3	4	9	8	1	3	4	8	5	1	3	4	7	6	1	3	4	6	7	1	3	4	5	9	1	3	4	4	8	1	3	4	3	13	1	3	4	2	15	1	3	4	10	15	1	3	4	1	16
1	3	4	9	7	1	3	4	8	5	1	3	4	7	5	1	3	4	6	11	1	3	4	5	7	1	3	4	4	8	1	3	4	3	12	1	3	4	2	15	1	3	4	10	15	1	3	4	1	16
1	3	4	9	12	1	3	4	8	5	1	3	4	7	10	1	3	4	6	11	1	3	4	5	7	1	3	4	4	12	1	3	4	3	14	1	3	4	2	15	1	3	4	10	15	1	3	4	1	16
1	3	4	9	5	1	3	4	8	5	1	3	4	7	12	1	3	4	6	12	1	3	4	5	12	1	3	4	4	12	1	3	4	3	13	1	3	4	2	15	1	3	4	10	15	1	3	4	1	16
1	3	4	9	5	1	3	4	8	5	1	3	4	7	5	1	3	4	6	10	1	3	4	5	11	1	3	4	4	14	1	3	4	3	13	1	3	4	2	15	1	3	4	10	15	1	3	4	1	16
1	3	4	9	12	1	3	4	8	5	1	3	4	7	5	1	3	4	6	11	1	3	4	5	10	1	3	4	4	13	1	3	4	3	14	1	3	4	2	11	1	3	4	10	11	1	3	4	1	15
1	3	4	9	5	1	3	4	8	5	1	3	4	7	5	1	3	4	6	13	1	3	4	5	11	1	3	4	4	13	1	3	4	3	14	1	3	4	2	14	1	3	4	10	14	1	3	4	1	15
1	3	4	9	5	1	3	4	8	5	1	3	4	7	6	1	3	4	6	7	1	3	4	5	13	1	3	4	4	12	1	3	4	3	10	1	3	4	2	14	1	3	4	10	14	1	3	4	1	16
1	3	4	9	7	1	3	4	8	6	1	3	4	7	6	1	3	4	6	11	1	3	4	5	11	1	3	4	4	11	1	3	4	3	11	1	3	4	2	10	1	3	4	10	10	1	3	4	1	15
1	3	4	9	5	1	3	4	8	5	1	3	4	7	12	1	3	4	6	12	1	3	4	5	12	1	3	4	4	14	1	3	4	3	13	1	3	4	2	14	1	3	4	10	14	1	3	4	1	16
1	3	4	9	6	1	3	4	8	5	1	3	4	7	5	1	3	4	6	8	1	3	4	5	13	1	3	4	4	12	1	3	4	3	14	1	3	4	2	15	1	3	4	10	15	1	3	4	1	15
1	3	4	9	6	1	3	4	8	6	1	3	4	7	6	1	3	4	6	13	1	3	4	5	7	1	3	4	4	8	1	3	4	3	12	1	3	4	2	15	1	3	4	10	15	1	3	4	1	16
1	3	4	9	8	1	3	4	8	7	1	3	4	7	7	1	3	4	6	10	1	3	4	5	13	1	3	4	4	11	1	3	4	3	12	1	3	4	2	13	1	3	4	10	13	1	3	4	1	16
1	3	4	9	8	1	3	4	8	5	1	3	4	7	13	1	3	4	6	10	1	3	4	5	13	1	3	4	4	13	1	3	4	3	14	1	3	4	2	15	1	3	4	10	15	1	3	4	1	15
1	3	4	9	5	1	3	4	8	8	1	3	4	7	5	1	3	4	6	11	1	3	4	5	9	1	3	4	4	12	1	3	4	3	14	1	3	4	2	13	1	3	4	10	13	1	3	4	1	15
1	3	4	9	5	1	3	4	8	8	1	3	4	7	5	1	3	4	6	7	1	3	4	5	14	1	3	4	4	14	1	3	4	3	12	1	3	4	2	15	1	3	4	10	15	1	3	4	1	15
1	3	4	9	7	1	3	4	8	5	1	3	4	7	13	1	3	4	6	12	1	3	4	5	8	1	3	4	4	12	1	3	4	3	13	1	3	4	2	14	1	3	4	10	14	1	3	4	1	15
1	3	4	9	6	1	3	4	8	9	1	3	4	7	8	1	3	4	6	10	1	3	4	5	12	1	3	4	4	14	1	3	4	3	13	1	3	4	2	14	1	3	4	10	14	1	3	4	1	15
1	3	4	9	6	1	3	4	8	5	1	3	4	7	6	1	3	4	6	9	1	3	4	5	7	1	3	4	4	13	1	3	4	3	13	1	3	4	2	14	1	3	4	10	14	1	3	4	1	16
1	3	4	9	5	1	3	4	8	5	1	3	4	7	9	1	3	4	6	9	1	3	4	5	12	1	3	4	4	10	1	3	4	3	13	1	3	4	2	14	1	3	4	10	14	1	3	4	1	16
1	3	4	9	8	1	3	4	8	9	1	3	4	7	5	1	3	4	6	7	1	3	4	5	7	1	3	4	4	11	1	3	4	3	13	1	3	4	2	14	1	3	4	10	14	1	3	4	1	16
1	3	4	9	5	1	3	4	8	5	1	3	4	7	7	1	3	4	6	12	1	3	4	5	11	1	3	4	4	11	1	3	4	3	14	1	3	4	2	15	1	3	4	10	15	1	3	4	1	15
1	3	4	9	10	1	3	4	8	10	1	3	4	7	5	1	3	4	6	13	1	3	4	5	12	1	3	4	4	13	1	3	4	3	13	1	3	4	2	15	1	3	4	10	15	1	3	4	1	16
1	3	4	9	8	1	3	4	8	5	1	3	4	7	5	1	3	4	6	7	1	3	4	5	13	1	3	4	4	14	1	3	4	3	12	1	3	4	2	14	1	3	4	10	14	1	3	4	1	16
1	3	4	9	6	1	3	4	8	5	1	3	4	7	5	1	3	4	6	9	1	3	4	5	14	1	3	4	4	9	1	3	4	3	15	1	3	4	2	10	1	3	4	10	10	1	3	4	1	16
1	3	4	9	9	1	3	4	8	6	1	3	4	7	5	1	3	4	6	13	1	3	4	5	12	1	3	4	4	12	1	3	4	3	14	1	3	4	2	15	1	3	4	10	15	1	3	4	1	15
1	3	4	9	5	1	3	4	8	5	1	3	4	7	10	1	3	4	6	13	1	3	4	5	8	1	3	4	4	13	1	3	4	3	14	1	3	4	2	15	1	3	4	10	15	1	3	4	1	15
1	3	4	9	9	1	3	4	8	5	1	3	4	7	5	1	3	4	6	12	1	3	4	5	7	1	3	4	4	11	1	3	4	3	13	1	3	4	2	15	1	3	4	10	15	1	3	4	1	16
1	3	4	9	7	1	3	4	8	12	1	3	4	7	10	1	3	4	6	13	1	3	4	5	13	1	3	4	4	12	1	3	4	3	13	1	3	4	2	14	1	3	4	10	14	1	3	4	1	15
1	3	4	9	5	1	3	4	8	5	1	3	4	7	5	1	3	4	6	12	1	3	4	5	11	1	3	4	4	14	1	3	4	3	13	1	3	4	2	14	1	3	4	10	14	1	3	4	1	15
1	3	4	9	6	1	3	4	8	5	1	3	4	7	13	1	3	4	6	13	1	3	4	5	7	1	3	4	4	13	1	3	4	3	12	1	3	4	2	11	1	3	4	10	11	1	3	4	1	16
1	3	4	9	5	1	3	4	8	5	1	3	4	7	5	1	3	4	6	12	1	3	4	5	11	1	3	4	4	11	1	3	4	3	13	1	3	4	2	10	1	3	4	10	10	1	3	4	1	16
1	3	4	9	5	1	3	4	8	5	1	3	4	7	13	1	3	4	6	9	1	3	4	5	9	1	3	4	4	12	1	3	4	3	14	1	3	4	2	15	1	3	4	10	15	1	3	4	1	15
1	3	4	9	5	1	3	4	8	5	1	3	4	7	5	1	3	4	6	13	1	3	4	5	10	1	3	4	4	13	1	3	4	3	14	1	3	4	2	13	1	3	4	10	13	1	3	4	1	12
1	3	4	9	5	1	3	4	8	7	1	3	4	7	5	1	3	4	6	9	1	3	4	5	11	1	3	4	4	13	1	3	4	3	12	1	3	4	2	15	1	3	4	10	15	1	3	4	1	15
1	3	4	9	6	1	3	4	8	5	1	3	4	7	10	1	3	4	6	12	1	3	4	5	10	1	3	4	4	13	1	3	4	3	14	1	3	4	2	14	1	3	4	10	14	1	3	4	1	15
1	3	4	9	5	1	3	4	8	5	1	3	4	7	12	1	3	4	6	12	1	3	4	5	13	1	3	4	4	14	1	3	4	3	14	1	3	4	2	14	1	3	4	10	14	1	3	4	1	15
1	3	4	9	5	1	3	4	8	11	1	3	4	7	11	1	3	4	6	9	1	3	4	5	14	1	3	4	4	12	1	3	4	3	12	1	3	4	2	14	1	3	4	10	14	1	3	4	1	16
1	3	4	9	11	1	3	4	8	7	1	3	4	7	5	1	3	4	6	13	1	3	4	5	13	1	3	4	4	13	1	3	4	3	14	1	3	4	2	14	1	3	4	10	14	1	3	4	1	16
1	3	4	9	5	1	3	4	8	6	1	3	4	7	9	1	3	4	6	8	1	3	4	5	12	1	3	4	4	13	1	3	4	3	14	1	3	4	2	14	1	3	4	10	14	1	3	4	1	12
1	3	4	9	11	1	3	4	8	5	1	3	4	7	5	1	3	4	6	11	1	3	4	5	13	1	3	4	4	8	1	3	4	3	12	1	3	4	2	14	1	3	4	10	14	1	3	4	1	16
1	3	4	9	8	1	3	4	8	5	1	3	4	7	11	1	3	4	6	14	1	3	4	5	13	1	3	4	4	13	1	3	4	3	12	1	3	4	2	15	1	3	4	10	15	1	3	4	1	15
1	3	4	9	9	1	3	4	8	6	1	3	4	7	7	1	3	4	6	11	1	3	4	5	10	1	3	4	4	11	1	3	4	3	15	1	3	4	2	15	1	3	4	10	15	1	3	4	1	15
1	3	4	9	6	1	3	4	8	5	1	3	4	7	10	1	3	4	6	11	1	3	4	5	11	1	3	4	4	15	1	3	4	3	14	1	3	4	2	14	1	3	4	10	14	1	3	4	1	16
1	3	4	9	5	1	3	4	8	5	1	3	4	7	7	1	3	4	6	8	1	3	4	5	12	1	3	4	4	14	1	3	4	3	12	1	3	4	2	14	1	3	4	10	14	1	3	4	1	16
1	3	4	9	7	1	3	4	8	5	1	3	4	7	5	1	3	4	6	11	1	3	4	5	11	1	3	4	4	13	1	3	4	3	13	1	3	4	2	14	1	3	4	10	14	1	3	4	1	14
1	3	4	9	10	1	3	4	8	13	1	3	4	7	7	1	3	4	6	9	1	3	4	5	12	1	3	4	4	12	1	3	4	3	10	1	3	4	2	13	1	3	4	10	13	1	3	4	1	16
1	3	4	9	7	1	3	4	8	5	1	3	4	7	5	1	3	4	6	11	1	3	4	5	10	1	3	4	4	10	1	3	4	3	10	1	3	4	2	14	1	3	4	10	14	1	3	4	1	16
1	3	4	9	5	1	3	4	8	7	1	3	4	7	5	1	3	4	6	10	1	3	4	5	11	1	3	4	4	12	1	3	4	3	14	1	3	4	2	12	1	3	4	10	12	1	3	4	1	15
1	3	4	9	6	1	3	4	8	7	1	3	4	7	5	1	3	4	6	10	1	3	4	5	11	1	3	4	4	13	1	3	4	3	12	1	3	4	2	15	1	3	4	10	15	1	3	4	1	15
1	3	4	9	8	1	3	4	8	8	1	3	4	7	11	1	3	4	6	12	1	3	4	5	7	1	3	4	4	13	1	3	4	3	13	1	3	4	2	15	1	3	4	10	15	1	3	4	1	16
1	3	4	9	7	1	3	4	8	6	1	3	4	7	5	1	3	4	6	7	1	3	4	5	13	1	3	4	4	14	1	3	4	3	13	1	3	4	2	15	1	3	4	10	15	1	3	4	1	14
1	3	4	9	7	1	3	4	8	5	1	3	4	7	5	1	3	4	6	7	1	3	4	5	12	1	3	4	4	10	1	3	4	3	14	1	3	4	2	15	1	3	4	10	15	1	3	4	1	15
1	3	4	9	5	1	3	4	8	10	1	3	4	7	10	1	3	4	6	11	1	3	4	5	12	1	3	4	4	12	1	3	4	3	19	1	3	4	2	14	1	3	4	10	14	1	3	4	1	16
1	3	4	9	10	1	3	4	8	5	1	3	4	7	5	1	3	4	6	12	1	3	4	5	14	1	3	4	4	11	1	3	4	3	10	1	3	4	2	15	1	3	4	10	15	1	3	4	1	15
1	3	4	9	5	1	3	4	8	6	1	3	4	7	5	1	3	4	6	7	1	3	4	5	12	1	3	4	4	14	1	3	4	3	14	1	3	4	2	15	1	3	4	10	15	1	3	4	1	16
1	3	4	9	5	1	3	4	8	10	1	3	4	7	5	1	3	4	6	10	1	3	4	5	10	1	3	4	4	8	1	3	4	3	14	1	3	4	2	15	1	3	4	10	15	1	3	4	1	15
1	3	4	9	5	1	3	4	8	5	1	3	4	7	12	1	3	4	6	12	1	3	4	5	7	1	3	4	4	13	1	3	4	3	13	1	3	4	2	14	1	3	4	10	14	1	3	4	1	15
1	3	4	9	6	1	3	4	8	5	1	3	4	7	5	1	3	4	6	11	1	3	4	5	13	1	3	4	4	13	1	3	4	3	13	1	3	4	2	12	1	3	4	10	12	1	3	4	1	15
1	3	4	9	9	1	3	4	8	5	1	3	4	7	7	1	3	4	6	8	1	3	4	5	9	1	3	4	4	12	1	3	4	3	12	1	3	4	2	15	1	3	4	10	15	1	3	4	1	16
1	3	4	9	5	1	3	4	8	7	1	3	4	7	5	1	3	4	6	7	1	3	4	5	14	1	3	4	4	14	1	3	4	3	10	1	3	4	2	12	1	3	4	10	12	1	3	4	1	15
1	3	4	9	8	1	3	4	8	5	1	3	4	7	11	1	3	4	6	7	1	3	4	5	11	1	3	4	4	14	1	3	4	3	14	1	3	4	2	14	1	3	4	10	14	1	3	4	1	15
1	3	4	9	5	1	3	4	8	7	1	3	4	7	5	1	3	4	6	11	1	3	4	5	12	1	3	4	4	14	1	3	4	3	14	1	3	4	2	14	1	3	4	10	14	1	3	4	1	15
1	3	4	9	10	1	3	4	8	5	1	3	4	7	5	1	3	4	6	11	1	3	4	5	11	1	3	4	4	14	1	3	4	3	15	1	3	4	2	14	1	3	4	10	14	1	3	4	1	16
1	3	4	9	12	1	3	4	8	5	1	3	4	7	5	1	3	4	6	10	1	3	4	5	11	1	3	4	4	8	1	3	4	3	13	1	3	4	2	14	1	3	4	10	14	1	3	4	1	16
1	3	4	9	5	1	3	4	8	11	1	3	4	7	5	1	3	4	6	10	1	3	4	5	13	1	3	4	4	9	1	3	4	3	13	1	3	4	2	15	1	3	4	10	15	1	3	4	1	16
1	3	4	9	6	1	3	4	8	10	1	3	4	7	11	1	3	4	6	13	1	3	4	5	12	1	3	4	4	13	1	3	4	3	14	1	3	4	2	14	1	3	4	10	14	1	3	4	1	16
1	3	4	9	5	1	3	4	8	11	1	3	4	7	10	1	3	4	6	11	1	3	4	5	7	1	3	4	4	9	1	3	4	3	14	1	3	4	2	13	1	3	4	10	13	1	3	4	1	13
1	3	4	9	5	1	3	4	8	8	1	3	4	7	5	1	3	4	6	13	1	3	4	5	9	1	3	4	4	13	1	3	4	3	13	1	3	4	2	14	1	3	4	10	14	1	3	4	1	15
1	3	4	9	5	1	3	4	8	6	1	3	4	7	5	1	3	4	6	11	1	3	4	5	10	1	3	4	4	13	1	3	4	3	14	1	3	4	2	15	1	3	4	10	15	1	3	4	1	15
1	3	4	9	5	1	3	4	8	6	1	3	4	7	6	1	3	4	6	10	1	3	4	5	13	1	3	4	4	12	1	3	4	3	13	1	3	4	2	14	1	3	4	10	14	1	3	4	1	14
1	3	4	9	11	1	3	4	8	8	1	3	4	7	11	1	3	4	6	13	1	3	4	5	13	1	3	4	4	12	1	3	4	3	15	1	3	4	2	15	1	3	4	10	15	1	3	4	1	15
1	3	4	9	5	1	3	4	8	6	1	3	4	7	5	1	3	4	6	14	1	3	4	5	8	1	3	4	4	13	1	3	4	3	13	1	3	4	2	14	1	3	4	10	14	1	3	4	1	15
1	3	4	9	8	1	3	4	8	5	1	3	4	7	6	1	3	4	6	12	1	3	4	5	11	1	3	4	4	14	1	3	4	3	14	1	3	4	2	14	1	3	4	10	14	1	3	4	1	16
1	3	4	9	5	1	3	4	8	5	1	3	4	7	11	1	3	4	6	8	1	3	4	5	17	1	3	4	4	14	1	3	4	3	14	1	3	4	2	15	1	3	4	10	15	1	3	4	1	14
1	3	4	9	5	1	3	4	8	11	1	3	4	7	5	1	3	4	6	7	1	3	4	5	10	1	3	4	4	8	1	3	4	3	12	1	3	4	2	15	1	3	4	10	15	1	3	4	1	16
1	3	4	9	8	1	3	4	8	7	1	3	4	7	5	1	3	4	6	10	1	3	4	5	11	1	3	4	4	9	1	3	4	3	14	1	3	4	2	15	1	3	4	10	15	1	3	4	1	15
1	3	4	9	5	1	3	4	8	6	1	3	4	7	5	1	3	4	6	8	1	3	4	5	8	1	3	4	4	13	1	3	4	3	14	1	3	4	2	15	1	3	4	10	15	1	3	4	1	16
1	3	4	9	5	1	3	4	8	5	1	3	4	7	6	1	3	4	6	12	1	3	4	5	14	1	3	4	4	13	1	3	4	3	12	1	3	4	2	15	1	3	4	10	15	1	3	4	1	14
1	3	4	9	6	1	3	4	8	6	1	3	4	7	9	1	3	4	6	11	1	3	4	5	14	1	3	4	4	10	1	3	4	3	13	1	3	4	2	14	1	3	4	10	14	1	3	4	1	15
1	3	4	9	5	1	3	4	8	5	1	3	4	7	7	1	3	4	6	11	1	3	4	5	12	1	3	4	4	12	1	3	4	3	13	1	3	4	2	14	1	3	4	10	14	1	3	4	1	15
1	3	4	9	5	1	3	4	8	5	1	3	4	7	7	1	3	4	6	8	1	3	4	5	14	1	3	4	4	14	1	3	4	3	13	1	3	4	2	14	1	3	4	10	14	1	3	4	1	15
1	3	4	9	5	1	3	4	8	9	1	3	4	7	7	1	3	4	6	13	1	3	4	5	8	1	3	4	4	8	1	3	4	3	14	1	3	4	2	15	1	3	4	10	15	1	3	4	1	16
1	3	4	9	8	1	3	4	8	5	1	3	4	7	10	1	3	4	6	7	1	3	4	5	8	1	3	4	4	14	1	3	4	3	15	1	3	4	2	15	1	3	4	10	15	1	3	4	1	16
1	3	4	9	9	1	3	4	8	9	1	3	4	7	5	1	3	4	6	11	1	3	4	5	7	1	3	4	4	13	1	3	4	3	14	1	3	4	2	14	1	3	4	10	14	1	3	4	1	16
1	3	4	9	5	1	3	4	8	5	1	3	4	7	5	1	3	4	6	12	1	3	4	5	13	1	3	4	4	13	1	3	4	3	14	1	3	4	2	14	1	3	4	10	14	1	3	4	1	15
1	3	4	9	10	1	3	4	8	5	1	3	4	7	5	1	3	4	6	11	1	3	4	5	11	1	3	4	4	14	1	3	4	3	13	1	3	4	2	11	1	3	4	10	11	1	3	4	1	15
1	3	4	9	9	1	3	4	8	6	1	3	4	7	10	1	3	4	6	9	1	3	4	5	14	1	3	4	4	13	1	3	4	3	13	1	3	4	2	14	1	3	4	10	14	1	3	4	1	15
1	3	4	9	7	1	3	4	8	5	1	3	4	7	5	1	3	4	6	7	1	3	4	5	13	1	3	4	4	13	1	3	4	3	15	1	3	4	2	13	1	3	4	10	13	1	3	4	1	14
1	3	4	9	5	1	3	4	8	6	1	3	4	7	6	1	3	4	6	7	1	3	4	5	12	1	3	4	4	8	1	3	4	3	14	1	3	4	2	11	1	3	4	10	11	1	3	4	1	15
1	3	4	9	6	1	3	4	8	9	1	3	4	7	5	1	3	4	6	8	1	3	4	5	10	1	3	4	4	13	1	3	4	3	15	1	3	4	2	15	1	3	4	10	15	1	3	4	1	16
1	3	4	9	9	1	3	4	8	5	1	3	4	7	5	1	3	4	6	11	1	3	4	5	12	1	3	4	4	12	1	3	4	3	14	1	3	4	2	14	1	3	4	10	14	1	3	4	1	16
1	3	4	9	8	1	3	4	8	5	1	3	4	7	5	1	3	4	6	8	1	3	4	5	11	1	3	4	4	12	1	3	4	3	13	1	3	4	2	14	1	3	4	10	14	1	3	4	1	16
1	3	4	9	5	1	3	4	8	6	1	3	4	7	9	1	3	4	6	12	1	3	4	5	10	1	3	4	4	11	1	3	4	3	14	1	3	4	2	15	1	3	4	10	15	1	3	4	1	15
1	3	4	9	8	1	3	4	8	5	1	3	4	7	5	1	3	4	6	11	1	3	4	5	12	1	3	4	4	11	1	3	4	3	14	1	3	4	2	14	1	3	4	10	14	1	3	4	1	15
1	3	4	9	9	1	3	4	8	5	1	3	4	7	5	1	3	4	6	11	1	3	4	5	9	1	3	4	4	13	1	3	4	3	10	1	3	4	2	10	1	3	4	10	10	1	3	4	1	15
1	3	4	9	5	1	3	4	8	6	1	3	4	7	6	1	3	4	6	7	1	3	4	5	13	1	3	4	4	14	1	3	4	3	12	1	3	4	2	14	1	3	4	10	14	1	3	4	1	15
1	3	4	9	6	1	3	4	8	5	1	3	4	7	11	1	3	4	6	11	1	3	4	5	10	1	3	4	4	14	1	3	4	3	14	1	3	4	2	15	1	3	4	10	15	1	3	4	1	16
1	3	4	9	5	1	3	4	8	5	1	3	4	7	5	1	3	4	6	11	1	3	4	5	11	1	3	4	4	12	1	3	4	3	14	1	3	4	2	12	1	3	4	10	12	1	3	4	1	16
1	3	4	9	5	1	3	4	8	5	1	3	4	7	5	1	3	4	6	10	1	3	4	5	9	1	3	4	4	13	1	3	4	3	14	1	3	4	2	13	1	3	4	10	13	1	3	4	1	16
1	3	4	9	5	1	3	4	8	6	1	3	4	7	5	1	3	4	6	8	1	3	4	5	13	1	3	4	4	13	1	3	4	3	13	1	3	4	2	15	1	3	4	10	15	1	3	4	1	15
1	3	4	9	5	1	3	4	8	7	1	3	4	7	5	1	3	4	6	9	1	3	4	5	14	1	3	4	4	13	1	3	4	3	14	1	3	4	2	13	1	3	4	10	13	1	3	4	1	15
1	3	4	9	6	1	3	4	8	7	1	3	4	7	5	1	3	4	6	12	1	3	4	5	12	1	3	4	4	14	1	3	4	3	12	1	3	4	2	14	1	3	4	10	14	1	3	4	1	15
1	3	4	9	11	1	3	4	8	8	1	3	4	7	5	1	3	4	6	14	1	3	4	5	11	1	3	4	4	8	1	3	4	3	14	1	3	4	2	15	1	3	4	10	15	1	3	4	1	16
1	3	4	9	6	1	3	4	8	7	1	3	4	7	9	1	3	4	6	7	1	3	4	5	12	1	3	4	4	13	1	3	4	3	12	1	3	4	2	14	1	3	4	10	14	1	3	4	1	15
1	3	4	9	5	1	3	4	8	5	1	3	4	7	5	1	3	4	6	7	1	3	4	5	7	1	3	4	4	14	1	3	4	3	13	1	3	4	2	13	1	3	4	10	13	1	3	4	1	15
1	3	4	9	11	1	3	4	8	5	1	3	4	7	5	1	3	4	6	12	1	3	4	5	10	1	3	4	4	14	1	3	4	3	14	1	3	4	2	15	1	3	4	10	15	1	3	4	1	15
1	3	4	9	8	1	3	4	8	8	1	3	4	7	5	1	3	4	6	10	1	3	4	5	13	1	3	4	4	14	1	3	4	3	14	1	3	4	2	15	1	3	4	10	15	1	3	4	1	14
1	3	4	9	8	1	3	4	8	8	1	3	4	7	5	1	3	4	6	11	1	3	4	5	11	1	3	4	4	10	1	3	4	3	14	1	3	4	2	14	1	3	4	10	14	1	3	4	1	15
1	3	4	9	5	1	3	4	8	10	1	3	4	7	6	1	3	4	6	12	1	3	4	5	14	1	3	4	4	14	1	3	4	3	13	1	3	4	2	15	1	3	4	10	15	1	3	4	1	15
1	3	4	9	10	1	3	4	8	8	1	3	4	7	5	1	3	4	6	10	1	3	4	5	10	1	3	4	4	11	1	3	4	3	14	1	3	4	2	12	1	3	4	10	12	1	3	4	1	16
1	3	4	9	7	1	3	4	8	10	1	3	4	7	5	1	3	4	6	9	1	3	4	5	11	1	3	4	4	13	1	3	4	3	10	1	3	4	2	10	1	3	4	10	10	1	3	4	1	16
1	3	4	9	10	1	3	4	8	6	1	3	4	7	5	1	3	4	6	11	1	3	4	5	11	1	3	4	4	15	1	3	4	3	14	1	3	4	2	14	1	3	4	10	14	1	3	4	1	16
1	3	4	9	9	1	3	4	8	5	1	3	4	7	5	1	3	4	6	12	1	3	4	5	7	1	3	4	4	12	1	3	4	3	13	1	3	4	2	15	1	3	4	10	15	1	3	4	1	15
1	3	4	9	11	1	3	4	8	6	1	3	4	7	9	1	3	4	6	8	1	3	4	5	8	1	3	4	4	12	1	3	4	3	14	1	3	4	2	15	1	3	4	10	15	1	3	4	1	15
1	3	4	9	5	1	3	4	8	6	1	3	4	7	5	1	3	4	6	9	1	3	4	5	12	1	3	4	4	13	1	3	4	3	13	1	3	4	2	15	1	3	4	10	15	1	3	4	1	16
1	3	4	9	10	1	3	4	8	5	1	3	4	7	10	1	3	4	6	10	1	3	4	5	8	1	3	4	4	8	1	3	4	3	10	1	3	4	2	13	1	3	4	10	13	1	3	4	1	14
1	3	4	9	9	1	3	4	8	5	1	3	4	7	5	1	3	4	6	13	1	3	4	5	8	1	3	4	4	13	1	3	4	3	10	1	3	4	2	15	1	3	4	10	15	1	3	4	1	16
1	3	4	9	5	1	3	4	8	11	1	3	4	7	7	1	3	4	6	10	1	3	4	5	9	1	3	4	4	14	1	3	4	3	10	1	3	4	2	14	1	3	4	10	14	1	3	4	1	16
1	3	4	9	6	1	3	4	8	8	1	3	4	7	5	1	3	4	6	13	1	3	4	5	13	1	3	4	4	8	1	3	4	3	14	1	3	4	2	14	1	3	4	10	14	1	3	4	1	12
1	3	4	9	7	1	3	4	8	5	1	3	4	7	5	1	3	4	6	7	1	3	4	5	10	1	3	4	4	13	1	3	4	3	14	1	3	4	2	13	1	3	4	10	13	1	3	4	1	16
1	3	4	9	8	1	3	4	8	5	1	3	4	7	6	1	3	4	6	12	1	3	4	5	9	1	3	4	4	14	1	3	4	3	13	1	3	4	2	14	1	3	4	10	14	1	3	4	1	15
1	3	4	9	7	1	3	4	8	5	1	3	4	7	5	1	3	4	6	7	1	3	4	5	8	1	3	4	4	13	1	3	4	3	14	1	3	4	2	14	1	3	4	10	14	1	3	4	1	15
1	3	4	9	7	1	3	4	8	5	1	3	4	7	5	1	3	4	6	12	1	3	4	5	7	1	3	4	4	11	1	3	4	3	12	1	3	4	2	14	1	3	4	10	14	1	3	4	1	13
1	3	4	9	8	1	3	4	8	5	1	3	4	7	5	1	3	4	6	10	1	3	4	5	12	1	3	4	4	11	1	3	4	3	14	1	3	4	2	15	1	3	4	10	15	1	3	4	1	16
1	3	4	9	9	1	3	4	8	5	1	3	4	7	10	1	3	4	6	11	1	3	4	5	11	1	3	4	4	11	1	3	4	3	13	1	3	4	2	14	1	3	4	10	14	1	3	4	1	15
1	3	4	9	6	1	3	4	8	6	1	3	4	7	8	1	3	4	6	13	1	3	4	5	12	1	3	4	4	11	1	3	4	3	12	1	3	4	2	15	1	3	4	10	15	1	3	4	1	15
1	3	4	9	5	1	3	4	8	9	1	3	4	7	5	1	3	4	6	8	1	3	4	5	7	1	3	4	4	12	1	3	4	3	14	1	3	4	2	14	1	3	4	10	14	1	3	4	1	15
1	3	4	9	6	1	3	4	8	9	1	3	4	7	5	1	3	4	6	7	1	3	4	5	13	1	3	4	4	8	1	3	4	3	13	1	3	4	2	15	1	3	4	10	15	1	3	4	1	15
1	3	4	9	5	1	3	4	8	6	1	3	4	7	9	1	3	4	6	11	1	3	4	5	14	1	3	4	4	11	1	3	4	3	10	1	3	4	2	13	1	3	4	10	13	1	3	4	1	15
1	3	4	9	5	1	3	4	8	5	1	3	4	7	5	1	3	4	6	11	1	3	4	5	9	1	3	4	4	13	1	3	4	3	14	1	3	4	2	13	1	3	4	10	13	1	3	4	1	15
1	3	4	9	5	1	3	4	8	6	1	3	4	7	13	1	3	4	6	11	1	3	4	5	9	1	3	4	4	13	1	3	4	3	13	1	3	4	2	15	1	3	4	10	15	1	3	4	1	14
1	3	4	9	11	1	3	4	8	7	1	3	4	7	8	1	3	4	6	9	1	3	4	5	13	1	3	4	4	9	1	3	4	3	14	1	3	4	2	13	1	3	4	10	13	1	3	4	1	15
1	3	4	9	13	1	3	4	8	5	1	3	4	7	6	1	3	4	6	9	1	3	4	5	9	1	3	4	4	12	1	3	4	3	14	1	3	4	2	14	1	3	4	10	14	1	3	4	1	16
1	3	4	9	7	1	3	4	8	5	1	3	4	7	5	1	3	4	6	7	1	3	4	5	11	1	3	4	4	14	1	3	4	3	14	1	3	4	2	14	1	3	4	10	14	1	3	4	1	16
1	3	4	9	5	1	3	4	8	6	1	3	4	7	5	1	3	4	6	11	1	3	4	5	7	1	3	4	4	14	1	3	4	3	15	1	3	4	2	12	1	3	4	10	12	1	3	4	1	15
1	3	4	9	5	1	3	4	8	7	1	3	4	7	5	1	3	4	6	11	1	3	4	5	9	1	3	4	4	12	1	3	4	3	11	1	3	4	2	15	1	3	4	10	15	1	3	4	1	16
1	3	4	9	6	1	3	4	8	5	1	3	4	7	6	1	3	4	6	11	1	3	4	5	8	1	3	4	4	9	1	3	4	3	12	1	3	4	2	14	1	3	4	10	14	1	3	4	1	15
1	3	4	9	5	1	3	4	8	6	1	3	4	7	10	1	3	4	6	12	1	3	4	5	8	1	3	4	4	14	1	3	4	3	14	1	3	4	2	15	1	3	4	10	15	1	3	4	1	16
1	3	4	9	5	1	3	4	8	5	1	3	4	7	7	1	3	4	6	11	1	3	4	5	12	1	3	4	4	9	1	3	4	3	13	1	3	4	2	14	1	3	4	10	14	1	3	4	1	16
1	3	4	9	6	1	3	4	8	5	1	3	4	7	5	1	3	4	6	8	1	3	4	5	12	1	3	4	4	13	1	3	4	3	12	1	3	4	2	14	1	3	4	10	14	1	3	4	1	15
1	3	4	9	5	1	3	4	8	11	1	3	4	7	5	1	3	4	6	9	1	3	4	5	11	1	3	4	4	9	1	3	4	3	10	1	3	4	2	15	1	3	4	10	15	1	3	4	1	16
1	3	4	9	6	1	3	4	8	9	1	3	4	7	11	1	3	4	6	13	1	3	4	5	10	1	3	4	4	14	1	3	4	3	13	1	3	4	2	14	1	3	4	10	14	1	3	4	1	15
1	3	4	9	5	1	3	4	8	5	1	3	4	7	5	1	3	4	6	11	1	3	4	5	13	1	3	4	4	14	1	3	4	3	12	1	3	4	2	14	1	3	4	10	14	1	3	4	1	15
1	3	4	9	6	1	3	4	8	11	1	3	4	7	5	1	3	4	6	9	1	3	4	5	11	1	3	4	4	13	1	3	4	3	12	1	3	4	2	14	1	3	4	10	14	1	3	4	1	16
1	3	4	9	6	1	3	4	8	10	1	3	4	7	5	1	3	4	6	11	1	3	4	5	14	1	3	4	4	13	1	3	4	3	14	1	3	4	2	13	1	3	4	10	13	1	3	4	1	16
1	3	4	9	5	1	3	4	8	5	1	3	4	7	5	1	3	4	6	10	1	3	4	5	13	1	3	4	4	12	1	3	4	3	13	1	3	4	2	15	1	3	4	10	15	1	3	4	1	16
1	3	4	9	10	1	3	4	8	5	1	3	4	7	8	1	3	4	6	14	1	3	4	5	9	1	3	4	4	13	1	3	4	3	13	1	3	4	2	15	1	3	4	10	15	1	3	4	1	15
1	3	4	9	5	1	3	4	8	5	1	3	4	7	10	1	3	4	6	10	1	3	4	5	7	1	3	4	4	14	1	3	4	3	14	1	3	4	2	15	1	3	4	10	15	1	3	4	1	15
1	3	4	9	5	1	3	4	8	5	1	3	4	7	5	1	3	4	6	10	1	3	4	5	8	1	3	4	4	13	1	3	4	3	10	1	3	4	2	15	1	3	4	10	15	1	3	4	1	16
1	3	4	9	5	1	3	4	8	6	1	3	4	7	9	1	3	4	6	13	1	3	4	5	10	1	3	4	4	12	1	3	4	3	13	1	3	4	2	14	1	3	4	10	14	1	3	4	1	15
1	3	4	9	5	1	3	4	8	9	1	3	4	7	5	1	3	4	6	7	1	3	4	5	13	1	3	4	4	14	1	3	4	3	14	1	3	4	2	14	1	3	4	10	14	1	3	4	1	16
1	3	4	9	5	1	3	4	8	9	1	3	4	7	5	1	3	4	6	12	1	3	4	5	12	1	3	4	4	10	1	3	4	3	15	1	3	4	2	23	1	3	4	10	23	1	3	4	1	15
1	3	4	9	6	1	3	4	8	8	1	3	4	7	6	1	3	4	6	10	1	3	4	5	8	1	3	4	4	13	1	3	4	3	14	1	3	4	2	14	1	3	4	10	14	1	3	4	1	13
1	3	4	9	7	1	3	4	8	8	1	3	4	7	5	1	3	4	6	11	1	3	4	5	14	1	3	4	4	8	1	3	4	3	14	1	3	4	2	13	1	3	4	10	13	1	3	4	1	14
1	3	4	9	5	1	3	4	8	8	1	3	4	7	5	1	3	4	6	12	1	3	4	5	12	1	3	4	4	17	1	3	4	3	13	1	3	4	2	14	1	3	4	10	14	1	3	4	1	13
1	3	4	9	5	1	3	4	8	5	1	3	4	7	5	1	3	4	6	13	1	3	4	5	13	1	3	4	4	13	1	3	4	3	13	1	3	4	2	14	1	3	4	10	14	1	3	4	1	16
1	3	4	9	10	1	3	4	8	5	1	3	4	7	5	1	3	4	6	12	1	3	4	5	14	1	3	4	4	8	1	3	4	3	15	1	3	4	2	15	1	3	4	10	15	1	3	4	1	15
1	3	4	9	6	1	3	4	8	5	1	3	4	7	11	1	3	4	6	9	1	3	4	5	9	1	3	4	4	9	1	3	4	3	14	1	3	4	2	15	1	3	4	10	15	1	3	4	1	15
1	3	4	9	8	1	3	4	8	7	1	3	4	7	5	1	3	4	6	12	1	3	4	5	8	1	3	4	4	10	1	3	4	3	14	1	3	4	2	13	1	3	4	10	13	1	3	4	1	16
1	3	4	9	5	1	3	4	8	7	1	3	4	7	5	1	3	4	6	11	1	3	4	5	11	1	3	4	4	13	1	3	4	3	14	1	3	4	2	13	1	3	4	10	13	1	3	4	1	15
1	3	4	9	5	1	3	4	8	5	1	3	4	7	6	1	3	4	6	9	1	3	4	5	13	1	3	4	4	14	1	3	4	3	12	1	3	4	2	14	1	3	4	10	14	1	3	4	1	16
1	3	4	9	11	1	3	4	8	5	1	3	4	7	5	1	3	4	6	11	1	3	4	5	11	1	3	4	4	13	1	3	4	3	13	1	3	4	2	14	1	3	4	10	14	1	3	4	1	16
1	3	4	9	7	1	3	4	8	6	1	3	4	7	5	1	3	4	6	9	1	3	4	5	7	1	3	4	4	8	1	3	4	3	14	1	3	4	2	12	1	3	4	10	12	1	3	4	1	16
1	3	4	9	5	1	3	4	8	5	1	3	4	7	6	1	3	4	6	14	1	3	4	5	13	1	3	4	4	8	1	3	4	3	15	1	3	4	2	14	1	3	4	10	14	1	3	4	1	16
1	3	4	9		1	3	4	8	11	1	3	4	7	6	1	3	4	6	11	1	3	4	5	11	1	3	4	4	10	1	3	4	3	14	1	3	4	2	10	1	3	4	10	10	1	3	4	1	15
1	3	4	9		1	3	4	8	5	1	3	4	7	5	1	3	4	6	7	1	3	4	5	8	1	3	4	4	13	1	3	4	3	14	1	3	4	2	14	1	3	4	10	14	1	3	4	1	16
1	3	4	9		1	3	4	8	5	1	3	4	7	6	1	3	4	6	12	1	3	4	5	8	1	3	4	4	12	1	3	4	3	13	1	3	4	2	15	1	3	4	10	15	1	3	4	1	15
1	3	4	9		1	3	4	8	10	1	3	4	7	7	1	3	4	6		1	3	4	5	14	1	3	4	4	9	1	3	4	3	14	1	3	4	2	13	1	3	4	10	13	1	3	4	1	14
1	3	4	9		1	3	4	8	9	1	3	4	7	7	1	3	4	6		1	3	4	5	13	1	3	4	4	14	1	3	4	3	13	1	3	4	2	14	1	3	4	10	14	1	3	4	1	16
1	3	4	9		1	3	4	8	5	1	3	4	7	7	1	3	4	6		1	3	4	5	8	1	3	4	4	12	1	3	4	3	13	1	3	4	2	14	1	3	4	10	14	1	3	4	1	15
1	3	4	9		1	3	4	8	5	1	3	4	7		1	3	4	6		1	3	4	5	9	1	3	4	4	14	1	3	4	3	15	1	3	4	2	15	1	3	4	10	15	1	3	4	1	15
1	3	4	9		1	3	4	8	9	1	3	4	7		1	3	4	6		1	3	4	5	7	1	3	4	4	13	1	3	4	3	12	1	3	4	2	10	1	3	4	10	10	1	3	4	1	16
1	3	4	9		1	3	4	8	8	1	3	4	7		1	3	4	6		1	3	4	5	12	1	3	4	4	8	1	3	4	3	10	1	3	4	2	14	1	3	4	10	14	1	3	4	1	13
1	3	4	9		1	3	4	8	5	1	3	4	7		1	3	4	6		1	3	4	5	13	1	3	4	4	11	1	3	4	3	14	1	3	4	2	14	1	3	4	10	14	1	3	4	1	14
1	3	4	9		1	3	4	8	5	1	3	4	7		1	3	4	6		1	3	4	5	9	1	3	4	4	10	1	3	4	3	12	1	3	4	2	10	1	3	4	10	10	1	3	4	1	14
1	3	4	9		1	3	4	8	8	1	3	4	7		1	3	4	6		1	3	4	5	13	1	3	4	4	13	1	3	4	3	13	1	3	4	2	13	1	3	4	10	13	1	3	4	1	16
1	3	4	9		1	3	4	8	5	1	3	4	7		1	3	4	6		1	3	4	5	7	1	3	4	4	9	1	3	4	3	12	1	3	4	2	14	1	3	4	10	14	1	3	4	1	15
1	3	4	9		1	3	4	8	5	1	3	4	7		1	3	4	6		1	3	4	5	11	1	3	4	4	12	1	3	4	3	13	1	3	4	2	14	1	3	4	10	14	1	3	4	1	15
1	3	4	9		1	3	4	8	7	1	3	4	7		1	3	4	6		1	3	4	5	10	1	3	4	4	12	1	3	4	3	15	1	3	4	2	15	1	3	4	10	15	1	3	4	1	15
1	3	4	9		1	3	4	8	13	1	3	4	7		1	3	4	6		1	3	4	5	11	1	3	4	4	9	1	3	4	3	14	1	3	4	2	15	1	3	4	10	15	1	3	4	1	14
1	3	4	9		1	3	4	8	5	1	3	4	7		1	3	4	6		1	3	4	5	11	1	3	4	4	13	1	3	4	3	13	1	3	4	2	10	1	3	4	10	10	1	3	4	1	15
1	3	4	9		1	3	4	8	5	1	3	4	7		1	3	4	6		1	3	4	5	10	1	3	4	4	8	1	3	4	3	13	1	3	4	2	15	1	3	4	10	15	1	3	4	1	16
1	3	4	9		1	3	4	8	5	1	3	4	7		1	3	4	6		1	3	4	5	12	1	3	4	4	11	1	3	4	3	23	1	3	4	2	15	1	3	4	10	15	1	3	4	1	16
1	3	4	9		1	3	4	8	5	1	3	4	7		1	3	4	6		1	3	4	5	14	1	3	4	4	14	1	3	4	3	13	1	3	4	2	14	1	3	4	10	14	1	3	4	1	15
1	3	4	9		1	3	4	8	5	1	3	4	7		1	3	4	6		1	3	4	5	7	1	3	4	4		1	3	4	3	13	1	3	4	2	15	1	3	4	10	15	1	3	4	1	16
1	3	4	9		1	3	4	8	7	1	3	4	7		1	3	4	6		1	3	4	5	14	1	3	4	4		1	3	4	3	13	1	3	4	2	14	1	3	4	10	14	1	3	4	1	16
1	3	4	9		1	3	4	8	5	1	3	4	7		1	3	4	6		1	3	4	5	14	1	3	4	4		1	3	4	3	13	1	3	4	2	13	1	3	4	10	13	1	3	4	1	16
1	3	4	9		1	3	4	8	6	1	3	4	7		1	3	4	6		1	3	4	5	8	1	3	4	4		1	3	4	3	14	1	3	4	2	15	1	3	4	10	15	1	3	4	1	14
1	3	4	9		1	3	4	8	10	1	3	4	7		1	3	4	6		1	3	4	5	12	1	3	4	4		1	3	4	3	14	1	3	4	2	14	1	3	4	10	14	1	3	4	1	15
1	3	4	9		1	3	4	8	5	1	3	4	7		1	3	4	6		1	3	4	5	10	1	3	4	4		1	3	4	3	13	1	3	4	2	15	1	3	4	10	15	1	3	4	1	14
1	3	4	9		1	3	4	8	7	1	3	4	7		1	3	4	6		1	3	4	5	13	1	3	4	4		1	3	4	3		1	3	4	2	15	1	3	4	10	15	1	3	4	1	14
1	3	4	9		1	3	4	8	6	1	3	4	7		1	3	4	6		1	3	4	5	13	1	3	4	4		1	3	4	3		1	3	4	2	13	1	3	4	10	13	1	3	4	1	15
1	3	4	9		1	3	4	8	5	1	3	4	7		1	3	4	6		1	3	4	5	12	1	3	4	4		1	3	4	3		1	3	4	2	14	1	3	4	10	14	1	3	4	1	15
1	3	4	9		1	3	4	8	5	1	3	4	7		1	3	4	6		1	3	4	5	11	1	3	4	4		1	3	4	3		1	3	4	2	14	1	3	4	10	14	1	3	4	1	15
1	3	4	9		1	3	4	8	5	1	3	4	7		1	3	4	6		1	3	4	5	13	1	3	4	4		1	3	4	3		1	3	4	2	14	1	3	4	10	14	1	3	4	1	16
1	3	4	9		1	3	4	8	5	1	3	4	7		1	3	4	6		1	3	4	5	8	1	3	4	4		1	3	4	3		1	3	4	2	14	1	3	4	10	14	1	3	4	1	15
1	3	4	9		1	3	4	8	5	1	3	4	7		1	3	4	6		1	3	4	5	12	1	3	4	4		1	3	4	3		1	3	4	2	14	1	3	4	10	14	1	3	4	1	15
1	3	4	9		1	3	4	8	5	1	3	4	7		1	3	4	6		1	3	4	5	7	1	3	4	4		1	3	4	3		1	3	4	2	14	1	3	4	10	14	1	3	4	1	15
1	3	4	9		1	3	4	8	5	1	3	4	7		1	3	4	6		1	3	4	5	13	1	3	4	4		1	3	4	3		1	3	4	2	15	1	3	4	10	15	1	3	4	1	15
1	3	4	9		1	3	4	8	5	1	3	4	7		1	3	4	6		1	3	4	5	11	1	3	4	4		1	3	4	3		1	3	4	2	13	1	3	4	10	13	1	3	4	1	15
1	3	4	9		1	3	4	8	5	1	3	4	7		1	3	4	6		1	3	4	5	11	1	3	4	4		1	3	4	3		1	3	4	2	12	1	3	4	10	12	1	3	4	1	15
1	3	4	9		1	3	4	8	6	1	3	4	7		1	3	4	6		1	3	4	5	12	1	3	4	4		1	3	4	3		1	3	4	2	14	1	3	4	10	14	1	3	4	1	16
1	3	4	9		1	3	4	8	8	1	3	4	7		1	3	4	6		1	3	4	5	10	1	3	4	4		1	3	4	3		1	3	4	2	10	1	3	4	10	10	1	3	4	1	15
1	3	4	9		1	3	4	8	5	1	3	4	7		1	3	4	6		1	3	4	5	7	1	3	4	4		1	3	4	3		1	3	4	2	14	1	3	4	10	14	1	3	4	1	15
1	3	4	9		1	3	4	8	6	1	3	4	7		1	3	4	6		1	3	4	5	9	1	3	4	4		1	3	4	3		1	3	4	2		1	3	4	10		1	3	4	1	12
1	3	4	9		1	3	4	8	5	1	3	4	7		1	3	4	6		1	3	4	5	14	1	3	4	4		1	3	4	3		1	3	4	2		1	3	4	10		1	3	4	1	14
1	3	4	9		1	3	4	8	8	1	3	4	7		1	3	4	6		1	3	4	5	12	1	3	4	4		1	3	4	3		1	3	4	2		1	3	4	10		1	3	4	1	15
1	3	4	9		1	3	4	8	5	1	3	4	7		1	3	4	6		1	3	4	5	13	1	3	4	4		1	3	4	3		1	3	4	2		1	3	4	10		1	3	4	1	15
1	3	4	9		1	3	4	8	12	1	3	4	7		1	3	4	6		1	3	4	5	7	1	3	4	4		1	3	4	3		1	3	4	2		1	3	4	10		1	3	4	1	16
1	3	4	9		1	3	4	8	6	1	3	4	7		1	3	4	6		1	3	4	5	7	1	3	4	4		1	3	4	3		1	3	4	2		1	3	4	10		1	3	4	1	15
1	3	4	9		1	3	4	8	5	1	3	4	7		1	3	4	6		1	3	4	5	9	1	3	4	4		1	3	4	3		1	3	4	2		1	3	4	10		1	3	4	1	15
1	3	4	9		1	3	4	8	5	1	3	4	7		1	3	4	6		1	3	4	5		1	3	4	4		1	3	4	3		1	3	4	2		1	3	4	10		1	3	4	1	15
1	3	4	9		1	3	4	8	5	1	3	4	7		1	3	4	6		1	3	4	5		1	3	4	4		1	3	4	3		1	3	4	2		1	3	4	10		1	3	4	1	14
1	3	4	9		1	3	4	8	6	1	3	4	7		1	3	4	6		1	3	4	5		1	3	4	4		1	3	4	3		1	3	4	2		1	3	4	10		1	3	4	1	15
1	3	4	9		1	3	4	8	7	1	3	4	7		1	3	4	6		1	3	4	5		1	3	4	4		1	3	4	3		1	3	4	2		1	3	4	10		1	3	4	1	13
1	3	4	9		1	3	4	8	5	1	3	4	7		1	3	4	6		1	3	4	5		1	3	4	4		1	3	4	3		1	3	4	2		1	3	4	10		1	3	4	1	16
1	3	4	9		1	3	4	8	10	1	3	4	7		1	3	4	6		1	3	4	5		1	3	4	4		1	3	4	3		1	3	4	2		1	3	4	10		1	3	4	1	15
1	3	4	9		1	3	4	8	6	1	3	4	7		1	3	4	6		1	3	4	5		1	3	4	4		1	3	4	3		1	3	4	2		1	3	4	10		1	3	4	1	15
1	3	4	9		1	3	4	8	5	1	3	4	7		1	3	4	6		1	3	4	5		1	3	4	4		1	3	4	3		1	3	4	2		1	3	4	10		1	3	4	1	15
1	3	4	9		1	3	4	8	8	1	3	4	7		1	3	4	6		1	3	4	5		1	3	4	4		1	3	4	3		1	3	4	2		1	3	4	10		1	3	4	1	15
1	3	4	9		1	3	4	8	6	1	3	4	7		1	3	4	6		1	3	4	5		1	3	4	4		1	3	4	3		1	3	4	2		1	3	4	10		1	3	4	1	15
1	3	4	9		1	3	4	8	5	1	3	4	7		1	3	4	6		1	3	4	5		1	3	4	4		1	3	4	3		1	3	4	2		1	3	4	10		1	3	4	1	15
1	3	4	9		1	3	4	8	5	1	3	4	7		1	3	4	6		1	3	4	5		1	3	4	4		1	3	4	3		1	3	4	2		1	3	4	10		1	3	4	1	16
1	3	4	9		1	3	4	8	11	1	3	4	7		1	3	4	6		1	3	4	5		1	3	4	4		1	3	4	3		1	3	4	2		1	3	4	10		1	3	4	1	15
1	3	4	9		1	3	4	8	5	1	3	4	7		1	3	4	6		1	3	4	5		1	3	4	4		1	3	4	3		1	3	4	2		1	3	4	10		1	3	4	1	16
1	3	4	9		1	3	4	8	6	1	3	4	7		1	3	4	6		1	3	4	5		1	3	4	4		1	3	4	3		1	3	4	2		1	3	4	10		1	3	4	1	15
1	3	4	9		1	3	4	8	5	1	3	4	7		1	3	4	6		1	3	4	5		1	3	4	4		1	3	4	3		1	3	4	2		1	3	4	10		1	3	4	1	15
1	3	4	9		1	3	4	8	5	1	3	4	7		1	3	4	6		1	3	4	5		1	3	4	4		1	3	4	3		1	3	4	2		1	3	4	10		1	3	4	1	15
1	3	4	9		1	3	4	8	7	1	3	4	7		1	3	4	6		1	3	4	5		1	3	4	4		1	3	4	3		1	3	4	2		1	3	4	10		1	3	4	1
1	3	4	9		1	3	4	8	9	1	3	4	7		1	3	4	6		1	3	4	5		1	3	4	4		1	3	4	3		1	3	4	2		1	3	4	10		1	3	4	1
1	3	4	9		1	3	4	8	6	1	3	4	7		1	3	4	6		1	3	4	5		1	3	4	4		1	3	4	3		1	3	4	2		1	3	4	10		1	3	4	1
1	3	4	9		1	3	4	8	12	1	3	4	7		1	3	4	6		1	3	4	5		1	3	4	4		1	3	4	3		1	3	4	2		1	3	4	10		1	3	4	1
1	3	4	9		1	3	4	8	8	1	3	4	7		1	3	4	6		1	3	4	5		1	3	4	4		1	3	4	3		1	3	4	2		1	3	4	10		1	3	4	1
1	3	4	9		1	3	4	8	5	1	3	4	7		1	3	4	6		1	3	4	5		1	3	4	4		1	3	4	3		1	3	4	2		1	3	4	10		1	3	4	1
1	3	4	9		1	3	4	8	6	1	3	4	7		1	3	4	6		1	3	4	5		1	3	4	4		1	3	4	3		1	3	4	2		1	3	4	10		1	3	4	1
1	3	4	9		1	3	4	8	6	1	3	4	7		1	3	4	6		1	3	4	5		1	3	4	4		1	3	4	3		1	3	4	2		1	3	4	10		1	3	4	1
1	3	4	9		1	3	4	8	7	1	3	4	7		1	3	4	6		1	3	4	5		1	3	4	4		1	3	4	3		1	3	4	2		1	3	4	10		1	3	4	1
1	3	4	9		1	3	4	8	6	1	3	4	7		1	3	4	6		1	3	4	5		1	3	4	4		1	3	4	3		1	3	4	2		1	3	4	10		1	3	4	1
1	3	4	9		1	3	4	8	6	1	3	4	7		1	3	4	6		1	3	4	5		1	3	4	4		1	3	4	3		1	3	4	2		1	3	4	10		1	3	4	1
1	3	4	9		1	3	4	8		1	3	4	7		1	3	4	6		1	3	4	5		1	3	4	4		1	3	4	3		1	3	4	2		1	3	4	10		1	3	4	1
1	3	4	9		1	3	4	8		1	3	4	7		1	3	4	6		1	3	4	5		1	3	4	4		1	3	4	3		1	3	4	2		1	3	4	10		1	3	4	1
1	3	4	9		1	3	4	8		1	3	4	7		1	3	4	6		1	3	4	5		1	3	4	4		1	3	4	3		1	3	4	2		1	3	4	10		1	3	4	1
1	3	4	9		1	3	4	8		1	3	4	7		1	3	4	6		1	3	4	5		1	3	4	4		1	3	4	3		1	3	4	2		1	3	4	10		1	3	4	1
1	3	4	9		1	3	4	8		1	3	4	7		1	3	4	6		1	3	4	5		1	3	4	4		1	3	4	3		1	3	4	2		1	3	4	10		1	3	4	1
1	3	4	9		1	3	4	8		1	3	4	7		1	3	4	6		1	3	4	5		1	3	4	4		1	3	4	3		1	3	4	2		1	3	4	10		1	3	4	1
1	3	4	9		1	3	4	8		1	3	4	7		1	3	4	6		1	3	4	5		1	3	4	4		1	3	4	3		1	3	4	2		1	3	4	10		1	3	4	1
1	3	4	9		1	3	4	8		1	3	4	7		1	3	4	6		1	3	4	5		1	3	4	4		1	3	4	3		1	3	4	2		1	3	4	10		1	3	4	1
1	3	4	9		1	3	4	8		1	3	4	7		1	3	4	6		1	3	4	5		1	3	4	4		1	3	4	3		1	3	4	2		1	3	4	10		1	3	4	1
1	3	4	9		1	3	4	8		1	3	4	7		1	3	4	6		1	3	4	5		1	3	4	4		1	3	4	3		1	3	4	2		1	3	4	10		1	3	4	1
1	3	4	9		1	3	4	8		1	3	4	7		1	3	4	6		1	3	4	5		1	3	4	4		1	3	4	3		1	3	4	2		1	3	4	10		1	3	4	1
1	3	4	9		1	3	4	8		1	3	4	7		1	3	4	6		1	3	4	5		1	3	4	4		1	3	4	3		1	3	4	2		1	3	4	10		1	3	4	1
1	3	4	9		1	3	4	8		1	3	4	7		1	3	4	6		1	3	4	5		1	3	4	4		1	3	4	3		1	3	4	2		1	3	4	10		1	3	4	1
1	3	4	9		1	3	4	8		1	3	4	7		1	3	4	6		1	3	4	5		1	3	4	4		1	3	4	3		1	3	4	2		1	3	4	10		1	3	4	1
1	3	4	9		1	3	4	8		1	3	4	7		1	3	4	6		1	3	4	5		1	3	4	4		1	3	4	3		1	3	4	2		1	3	4	10		1	3	4	1
1	3	4	9		1	3	4	8		1	3	4	7		1	3	4	6		1	3	4	5		1	3	4	4		1	3	4	3		1	3	4	2		1	3	4	10		1	3	4	1
1	3	4	9		1	3	4	8		1	3	4	7		1	3	4	6		1	3	4	5		1	3	4	4		1	3	4	3		1	3	4	2		1	3	4	10		1	3	4	1
1	3	4	9		1	3	4	8		1	3	4	7		1	3	4	6		1	3	4	5		1	3	4	4		1	3	4	3		1	3	4	2		1	3	4	10		1	3	4	1
1	3	4	9		1	3	4	8		1	3	4	7		1	3	4	6		1	3	4	5		1	3	4	4		1	3	4	3		1	3	4	2		1	3	4	10		1	3	4	1
1	3	4	9		1	3	4	8		1	3	4	7		1	3	4	6		1	3	4	5		1	3	4	4		1	3	4	3		1	3	4	2		1	3	4	10		1	3	4	1
1	3	4	9		1	3	4	8		1	3	4	7		1	3	4	6		1	3	4	5		1	3	4	4		1	3	4	3		1	3	4	2		1	3	4	10		1	3	4	1
1	3	4	9		1	3	4	8		1	3	4	7		1	3	4	6		1	3	4	5		1	3	4	4		1	3	4	3		1	3	4	2		1	3	4	10		1	3	4	1
1	3	4	9		1	3	4	8		1	3	4	7		1	3	4	6		1	3	4	5		1	3	4	4		1	3	4	3		1	3	4	2		1	3	4	10		1	3	4	1
1	3	4	9		1	3	4	8		1	3	4	7		1	3	4	6		1	3	4	5		1	3	4	4		1	3	4	3		1	3	4	2		1	3	4	10		1	3	4	1
1	3	4	9		1	3	4	8		1	3	4	7		1	3	4	6		1	3	4	5		1	3	4	4		1	3	4	3		1	3	4	2		1	3	4	10		1	3	4	1
1	3	4	9		1	3	4	8		1	3	4	7		1	3	4	6		1	3	4	5		1	3	4	4		1	3	4	3		1	3	4	2		1	3	4	10		1	3	4	1
1	3	4	9		1	3	4	8		1	3	4	7		1	3	4	6		1	3	4	5		1	3	4	4		1	3	4	3		1	3	4	2		1	3	4	10		1	3	4	1
1	3	4	9		1	3	4	8		1	3	4	7		1	3	4	6		1	3	4	5		1	3	4	4		1	3	4	3		1	3	4	2		1	3	4	10		1	3	4	1
1	3	4	9		1	3	4	8		1	3	4	7		1	3	4	6		1	3	4	5		1	3	4	4		1	3	4	3		1	3	4	2		1	3	4	10		1	3	4	1
1	3	4	9		1	3	4	8		1	3	4	7		1	3	4	6		1	3	4	5		1	3	4	4		1	3	4	3		1	3	4	2		1	3	4	10		1	3	4	1
1	3	4	9		1	3	4	8		1	3	4	7		1	3	4	6		1	3	4	5		1	3	4	4		1	3	4	3		1	3	4	2		1	3	4	10		1	3	4	1
1	3	4	9		1	3	4	8		1	3	4	7		1	3	4	6		1	3	4	5		1	3	4	4		1	3	4	3		1	3	4	2		1	3	4	10		1	3	4	1
1	3	4	9		1	3	4	8		1	3	4	7		1	3	4	6		1	3	4	5		1	3	4	4		1	3	4	3		1	3	4	2		1	3	4	10		1	3	4	1
1	3	4	9		1	3	4	8		1	3	4	7		1	3	4	6		1	3	4	5		1	3	4	4		1	3	4	3		1	3	4	2		1	3	4	10		1	3	4	1
1	3	4	9		1	3	4	8		1	3	4	7		1	3	4	6		1	3	4	5		1	3	4	4		1	3	4	3		1	3	4	2		1	3	4	10		1	3	4	1
1	3	4	9		1	3	4	8		1	3	4	7		1	3	4	6		1	3	4	5		1	3	4	4		1	3	4	3		1	3	4	2		1	3	4	10		1	3	4	1
1	3	4	9		1	3	4	8		1	3	4	7		1	3	4	6		1	3	4	5		1	3	4	4		1	3	4	3		1	3	4	2		1	3	4	10		1	3	4	1
1	3	4	9		1	3	4	8		1	3	4	7		1	3	4	6		1	3	4	5		1	3	4	4		1	3	4	3		1	3	4	2		1	3	4	10		1	3	4	1
1	3	4	9		1	3	4	8		1	3	4	7		1	3	4	6		1	3	4	5		1	3	4	4		1	3	4	3		1	3	4	2		1	3	4	10		1	3	4	1
1	3	4	9		1	3	4	8		1	3	4	7		1	3	4	6		1	3	4	5		1	3	4	4		1	3	4	3		1	3	4	2		1	3	4	10		1	3	4	1
1	3	4	9		1	3	4	8		1	3	4	7		1	3	4	6		1	3	4	5		1	3	4	4		1	3	4	3		1	3	4	2		1	3	4	10		1	3	4	1
1	3	4	9		1	3	4	8		1	3	4	7		1	3	4	6		1	3	4	5		1	3	4	4		1	3	4	3		1	3	4	2		1	3	4	10		1	3	4	1
1	3	4	9		1	3	4	8		1	3	4	7		1	3	4	6		1	3	4	5		1	3	4	4		1	3	4	3		1	3	4	2		1	3	4	10		1	3	4	1
1	3	4	9		1	3	4	8		1	3	4	7		1	3	4	6		1	3	4	5		1	3	4	4		1	3	4	3		1	3	4	2		1	3	4	10		1	3	4	1
1	3	4	9		1	3	4	8		1	3	4	7		1	3	4	6		1	3	4	5		1	3	4	4		1	3	4	3		1	3	4	2		1	3	4	10		1	3	4	1
1	3	4	9		1	3	4	8		1	3	4	7		1	3	4	6		1	3	4	5		1	3	4	4		1	3	4	3		1	3	4	2		1	3	4	10		1	3	4	1
1	3	4	9		1	3	4	8		1	3	4	7		1	3	4	6		1	3	4	5		1	3	4	4		1	3	4	3		1	3	4	2		1	3	4	10		1	3	4	1
1	3	4	9		1	3	4	8		1	3	4	7		1	3	4	6		1	3	4	5		1	3	4	4		1	3	4	3		1	3	4	2		1	3	4	10		1	3	4	1
1	3	4	9		1	3	4	8		1	3	4	7		1	3	4	6		1	3	4	5		1	3	4	4		1	3	4	3		1	3	4	2		1	3	4	10		1	3	4	1
1	3	4	9		1	3	4	8		1	3	4	7		1	3	4	6		1	3	4	5		1	3	4	4		1	3	4	3		1	3	4	2		1	3	4	10		1	3	4	1
1	3	4	9		1	3	4	8		1	3	4	7		1	3	4	6		1	3	4	5		1	3	4	4		1	3	4	3		1	3	4	2		1	3	4	10		1	3	4	1
1	3	4	9		1	3	4	8		1	3	4	7		1	3	4	6		1	3	4	5		1	3	4	4		1	3	4	3		1	3	4	2		1	3	4	10		1	3	4	1
1	3	4	9		1	3	4	8		1	3	4	7		1	3	4	6		1	3	4	5		1	3	4	4		1	3	4	3		1	3	4	2		1	3	4	10		1	3	4	1
1	3	4	9		1	3	4	8		1	3	4	7		1	3	4	6		1	3	4	5		1	3	4	4		1	3	4	3		1	3	4	2		1	3	4	10		1	3	4	1
1	3	4	9		1	3	4	8		1	3	4	7		1	3	4	6		1	3	4	5		1	3	4	4		1	3	4	3		1	3	4	2		1	3	4	10		1	3	4	1
1	3	4	9		1	3	4	8		1	3	4	7		1	3	4	6		1	3	4	5		1	3	4	4		1	3	4	3		1	3	4	2		1	3	4	10		1	3	4	1
1	3	4	9		1	3	4	8		1	3	4	7		1	3	4	6		1	3	4	5		1	3	4	4		1	3	4	3		1	3	4	2		1	3	4	10		1	3	4	1
1	3	4	9		1	3	4	8		1	3	4	7		1	3	4	6		1	3	4	5		1	3	4	4		1	3	4	3		1	3	4	2		1	3	4	10		1	3	4	1
1	3	4	9		1	3	4	8		1	3	4	7		1	3	4	6		1	3	4	5		1	3	4	4		1	3	4	3		1	3	4	2		1	3	4	10		1	3	4	1
1	3	4	9		1	3	4	8		1	3	4	7		1	3	4	6		1	3	4	5		1	3	4	4		1	3	4	3		1	3	4	2		1	3	4	10		1	3	4	1
1	3	4	9		1	3	4	8		1	3	4	7		1	3	4	6		1	3	4	5		1	3	4	4		1	3	4	3		1	3	4	2		1	3	4	10		1	3	4	1
1	3	4	9		1	3	4	8		1	3	4	7		1	3	4	6		1	3	4	5		1	3	4	4		1	3	4	3		1	3	4	2		1	3	4	10		1	3	4	1
1	3	4	9		1	3	4	8		1	3	4	7		1	3	4	6		1	3	4	5		1	3	4	4		1	3	4	3		1	3	4	2		1	3	4	10		1	3	4	1
1	3	4	9		1	3	4	8		1	3	4	7		1	3	4	6		1	3	4	5		1	3	4	4		1	3	4	3		1	3	4	2		1	3	4	10		1	3	4	1
1	3	4	9		1	3	4	8		1	3	4	7		1	3	4	6		1	3	4	5		1	3	4	4		1	3	4	3		1	3	4	2		1	3	4	10		1	3	4	1
1	3	4	9		1	3	4	8		1	3	4	7		1	3	4	6		1	3	4	5		1	3	4	4		1	3	4	3		1	3	4	2		1	3	4	10		1	3	4	1
1	3	4	9		1	3	4	8		1	3	4	7		1	3	4	6		1	3	4	5		1	3	4	4		1	3	4	3		1	3	4	2		1	3	4	10		1	3	4	1
1	3	4	9		1	3	4	8		1	3	4	7		1	3	4	6		1	3	4	5		1	3	4	4		1	3	4	3		1	3	4	2		1	3	4	10		1	3	4	1
1	3	4	9		1	3	4	8		1	3	4	7		1	3	4	6		1	3	4	5		1	3	4	4		1	3	4	3		1	3	4	2		1	3	4	10		1	3	4	1
1	3	4	9		1	3	4	8		1	3	4	7		1	3	4	6		1	3	4	5		1	3	4	4		1	3	4	3		1	3	4	2		1	3	4	10		1	3	4	1
1	3	4	9		1	3	4	8		1	3	4	7		1	3	4	6		1	3	4	5		1	3	4	4		1	3	4	3		1	3	4	2		1	3	4	10		1	3	4	1
1	3	4	9		1	3	4	8		1	3	4	7		1	3	4	6		1	3	4	5		1	3	4	4		1	3	4	3		1	3	4	2		1	3	4	10		1	3	4	1
1	3	4	9		1	3	4	8		1	3	4	7		1	3	4	6		1	3	4	5		1	3	4	4		1	3	4	3		1	3	4	2		1	3	4	10		1	3	4	1
1	3	4	9		1	3	4	8		1	3	4	7		1	3	4	6		1	3	4	5		1	3	4	4		1	3	4	3		1	3	4	2		1	3	4	10		1	3	4	1
1	3	4	9		1	3	4	8		1	3	4	7		1	3	4	6		1	3	4	5		1	3	4	4		1	3	4	3		1	3	4	2		1	3	4	10		1	3	4	1
1	3	4	9		1	3	4	8		1	3	4	7		1	3	4	6		1	3	4	5		1	3	4	4		1	3	4	3		1	3	4	2		1	3	4	10		1	3	4	1
1	3	4	9		1	3	4	8		1	3	4	7		1	3	4	6		1	3	4	5		1	3	4	4		1	3	4	3		1	3	4	2		1	3	4	10		1	3	4	1
1	3	4	9		1	3	4	8		1	3	4	7		1	3	4	6		1	3	4	5		1	3	4	4		1	3	4	3		1	3	4	2		1	3	4	10		1	3	4	1
1	3	4	9		1	3	4	8		1	3	4	7		1	3	4	6		1	3	4	5		1	3	4	4		1	3	4	3		1	3	4	2		1	3	4	10		1	3	4	1
1	3	4	9		1	3	4	8		1	3	4	7		1	3	4	6		1	3	4	5		1	3	4	4		1	3	4	3		1	3	4	2		1	3	4	10		1	3	4	1
1	3	4	9		1	3	4	8		1	3	4	7		1	3	4	6		1	3	4	5		1	3	4	4		1	3	4	3		1	3	4	2		1	3	4	10		1	3	4	1
1	3	4	9		1	3	4	8		1	3	4	7		1	3	4	6		1	3	4	5		1	3	4	4		1	3	4	3		1	3	4	2		1	3	4	10		1	3	4	1
1	3	4	9		1	3	4	8		1	3	4	7		1	3	4	6		1	3	4	5		1	3	4	4		1	3	4	3		1	3	4	2		1	3	4	10		1	3	4	1
1	3	4	9		1	3	4	8		1	3	4	7		1	3	4	6		1	3	4	5		1	3	4	4		1	3	4	3		1	3	4	2		1	3	4	10		1	3	4	1
1	3	4	9		1	3	4	8		1	3	4	7		1	3	4	6		1	3	4	5		1	3	4	4		1	3	4	3		1	3	4	2		1	3	4	10		1	3	4	1
1	3	4	9		1	3	4	8		1	3	4	7		1	3	4	6		1	3	4	5		1	3	4	4		1	3	4	3		1	3	4	2		1	3	4	10		1	3	4	1
1	3	4	9		1	3	4	8		1	3	4	7		1	3	4	6		1	3	4	5		1	3	4	4		1	3	4	3		1	3	4	2		1	3	4	10		1	3	4	1
1	3	4	9		1	3	4	8		1	3	4	7		1	3	4	6		1	3	4	5		1	3	4	4		1	3	4	3		1	3	4	2		1	3	4	10		1	3	4	1
1	3	4	9		1	3	4	8		1	3	4	7		1	3	4	6		1	3	4	5		1	3	4	4		1	3	4	3		1	3	4	2		1	3	4	10		1	3	4	1
1	3	4	9		1	3	4	8		1	3	4	7		1	3	4	6		1	3	4	5		1	3	4	4		1	3	4	3		1	3	4	2		1	3	4	10		1	3	4	1
1	3	4	9		1	3	4	8		1	3	4	7		1	3	4	6		1	3	4	5		1	3	4	4		1	3	4	3		1	3	4	2		1	3	4	10		1	3	4	1
1	3	4	9		1	3	4	8		1	3	4	7		1	3	4	6		1	3	4	5		1	3	4	4		1	3	4	3		1	3	4	2		1	3	4	10		1	3	4	1
1	3	4	9		1	3	4	8		1	3	4	7		1	3	4	6		1	3	4	5		1	3	4	4		1	3	4	3		1	3	4	2		1	3	4	10		1	3	4	1
1	3	4	9		1	3	4	8		1	3	4	7		1	3	4	6		1	3	4	5		1	3	4	4		1	3	4	3		1	3	4	2		1	3	4	10		1	3	4	1
1	3	4	9		1	3	4	8		1	3	4	7		1	3	4	6		1	3	4	5		1	3	4	4		1	3	4	3		1	3	4	2		1	3	4	10		1	3	4	1
1	3	4	9		1	3	4	8		1	3	4	7		1	3	4	6		1	3	4	5		1	3	4	4		1	3	4	3		1	3	4	2		1	3	4	10		1	3	4	1
1	3	4	9		1	3	4	8		1	3	4	7		1	3	4	6		1	3	4	5		1	3	4	4		1	3	4	3		1	3	4	2		1	3	4	10		1	3	4	1
1	3	4	9		1	3	4	8		1	3	4	7		1	3	4	6		1	3	4	5		1	3	4	4		1	3	4	3		1	3	4	2		1	3	4	10		1	3	4	1
1	3	4	9		1	3	4	8		1	3	4	7		1	3	4	6		1	3	4	5		1	3	4	4		1	3	4	3		1	3	4	2		1	3	4	10		1	3	4	1
1	3	4	9		1	3	4	8		1	3	4	7		1	3	4	6		1	3	4	5		1	3	4	4		1	3	4	3		1	3	4	2		1	3	4	10		1	3	4	1
1	3	4	9		1	3	4	8		1	3	4	7		1	3	4	6		1	3	4	5		1	3	4	4		1	3	4	3		1	3	4	2		1	3	4	10		1	3	4	1
1	3	4	9		1	3	4	8		1	3	4	7		1	3	4	6		1	3	4	5		1	3	4	4		1	3	4	3		1	3	4	2		1	3	4	10		1	3	4	1
1	3	4	9		1	3	4	8		1	3	4	7		1	3	4	6		1	3	4	5		1	3	4	4		1	3	4	3		1	3	4	2		1	3	4	10		1	3	4	1
1	3	4	9		1	3	4	8		1	3	4	7		1	3	4	6		1	3	4	5		1	3	4	4		1	3	4	3		1	3	4	2		1	3	4	10		1	3	4	1
1	3	4	9		1	3	4	8		1	3	4	7		1	3	4	6		1	3	4	5		1	3	4	4		1	3	4	3		1	3	4	2		1	3	4	10		1	3	4	1
1	3	4	9		1	3	4	8		1	3	4	7		1	3	4	6		1	3	4	5		1	3	4	4		1	3	4	3		1	3	4	2		1	3	4	10		1	3	4	1
1	3	4	9		1	3	4	8		1	3	4	7		1	3	4	6		1	3	4	5		1	3	4	4		1	3	4	3		1	3	4	2		1	3	4	10		1	3	4	1
1	3	4	9		1	3	4	8		1	3	4	7		1	3	4	6		1	3	4	5		1	3	4	4		1	3	4	3		1	3	4	2		1	3	4	10		1	3	4	1
1	3	4	9		1	3	4	8		1	3	4	7		1	3	4	6		1	3	4	5		1	3	4	4		1	3	4	3		1	3	4	2		1	3	4	10		1	3	4	1
1	3	4	9		1	3	4	8		1	3	4	7		1	3	4	6		1	3	4	5		1	3	4	4		1	3	4	3		1	3	4	2		1	3	4	10		1	3	4	1
1	3	4	9		1	3	4	8		1	3	4	7		1	3	4	6		1	3	4	5		1	3	4	4		1	3	4	3		1	3	4	2		1	3	4	10		1	3	4	1
1	3	4	9		1	3	4	8		1	3	4	7		1	3	4	6		1	3	4	5		1	3	4	4		1	3	4	3		1	3	4	2		1	3	4	10		1	3	4	1
1	3	4	9		1	3	4	8		1	3	4	7		1	3	4	6		1	3	4	5		1	3	4	4		1	3	4	3		1	3	4	2		1	3	4	10		1	3	4	1
1	3	4	9		1	3	4	8		1	3	4	7		1	3	4	6		1	3	4	5		1	3	4	4		1	3	4	3		1	3	4	2		1	3	4	10		1	3	4	1
1	3	4	9		1	3	4	8		1	3	4	7		1	3	4	6		1	3	4	5		1	3	4	4		1	3	4	3		1	3	4	2		1	3	4	10		1	3	4	1
1	3	4	9		1	3	4	8		1	3	4	7		1	3	4	6		1	3	4	5		1	3	4	4		1	3	4	3		1	3	4	2		1	3	4	10		1	3	4	1
1	3	4	9		1	3	4	8		1	3	4	7		1	3	4	6		1	3	4	5		1	3	4	4		1	3	4	3		1	3	4	2		1	3	4	10		1	3	4	1
1	3	4	9		1	3	4	8		1	3	4	7		1	3	4	6		1	3	4	5		1	3	4	4		1	3	4	3		1	3	4	2		1	3	4	10		1	3	4	1
1	3	4	9		1	3	4	8		1	3	4	7		1	3	4	6		1	3	4	5		1	3	4	4		1	3	4	3		1	3	4	2		1	3	4	10		1	3	4	1
1	3	4	9		1	3	4	8		1	3	4	7		1	3	4	6		1	3	4	5		1	3	4	4		1	3	4	3		1	3	4	2		1	3	4	10		1	3	4	1
1	3	4	9		1	3	4	8		1	3	4	7		1	3	4	6		1	3	4	5		1	3	4	4		1	3	4	3		1	3	4	2		1	3	4	10		1	3	4	1
1	3	4	9		1	3	4	8		1	3	4	7		1	3	4	6		1	3	4	5		1	3	4	4		1	3	4	3		1	3	4	2		1	3	4	10		1	3	4	1
1	3	4	9		1	3	4	8		1	3	4	7		1	3	4	6		1	3	4	5		1	3	4	4		1	3	4	3		1	3	4	2		1	3	4	10		1	3	4	1
1	3	4	9		1	3	4	8		1	3	4	7		1	3	4	6		1	3	4	5		1	3	4	4		1	3	4	3		1	3	4	2		1	3	4	10		1	3	4	1
1	3	4	9		1	3	4	8		1	3	4	7		1	3	4	6		1	3	4	5		1	3	4	4		1	3	4	3		1	3	4	2		1	3	4	10		1	3	4	1
1	3	4	9		1	3	4	8		1	3	4	7		1	3	4	6		1	3	4	5		1	3	4	4		1	3	4	3		1	3	4	2		1	3	4	10		1	3	4	1
1	3	4	9		1	3	4	8		1	3	4	7		1	3	4	6		1	3	4	5		1	3	4	4		1	3	4	3		1	3	4	2		1	3	4	10		1	3	4	1
1	3	4	9		1	3	4	8		1	3	4	7		1	3	4	6		1	3	4	5		1	3	4	4		1	3	4	3		1	3	4	2		1	3	4	10		1	3	4	1
1	3	4	9		1	3	4	8		1	3	4	7		1	3	4	6		1	3	4	5		1	3	4	4		1	3	4	3		1	3	4	2		1	3	4	10		1	3	4	1
1	3	4	9		1	3	4	8		1	3	4	7		1	3	4	6		1	3	4	5		1	3	4	4		1	3	4	3		1	3	4	2		1	3	4	10		1	3	4	1
1	3	4	9		1	3	4	8		1	3	4	7		1	3	4	6		1	3	4	5		1	3	4	4		1	3	4	3		1	3	4	2		1	3	4	10		1	3	4	1
1	3	4	9		1	3	4	8		1	3	4	7		1	3	4	6		1	3	4	5		1	3	4	4		1	3	4	3		1	3	4	2		1	3	4	10		1	3	4	1
1	3	4	9		1	3	4	8		1	3	4	7		1	3	4	6		1	3	4	5		1	3	4	4		1	3	4	3		1	3	4	2		1	3	4	10		1	3	4	1
1	3	4	9		1	3	4	8		1	3	4	7		1	3	4	6		1	3	4	5		1	3	4	4		1	3	4	3		1	3	4	2		1	3	4	10		1	3	4	1
1	3	4	9		1	3	4	8		1	3	4	7		1	3	4	6		1	3	4	5		1	3	4	4		1	3	4	3		1	3	4	2		1	3	4	10		1	3	4	1
1	3	4	9		1	3	4	8		1	3	4	7		1	3	4	6		1	3	4	5		1	3	4	4		1	3	4	3		1	3	4	2		1	3	4	10		1	3	4	1
1	3	4	9		1	3	4	8		1	3	4	7		1	3	4	6		1	3	4	5		1	3	4	4		1	3	4	3		1	3	4	2		1	3	4	10		1	3	4	1
1	3	4	9		1	3	4	8		1	3	4	7		1	3	4	6		1	3	4	5		1	3	4	4		1	3	4	3		1	3	4	2		1	3	4	10		1	3	4	1
1	3	4	9		1	3	4	8		1	3	4	7		1	3	4	6		1	3	4	5		1	3	4	4		1	3	4	3		1	3	4	2		1	3	4	10		1	3	4	1
1	3	4	9		1	3	4	8		1	3	4	7		1	3	4	6		1	3	4	5		1	3	4	4		1	3	4	3		1	3	4	2		1	3	4	10		1	3	4	1
1	3	4	9		1	3	4	8		1	3	4	7		1	3	4	6		1	3	4	5		1	3	4	4		1	3	4	3		1	3	4	2		1	3	4	10		1	3	4	1
1	3	4	9		1	3	4	8		1	3	4	7		1	3	4	6		1	3	4	5		1	3	4	4		1	3	4	3		1	3	4	2		1	3	4	10		1	3	4	1
1	3	4	9		1	3	4	8		1	3	4	7		1	3	4	6		1	3	4	5		1	3	4	4		1	3	4	3		1	3	4	2		1	3	4	10		1	3	4	1
1	3	4	9		1	3	4	8		1	3	4	7		1	3	4	6		1	3	4	5		1	3	4	4		1	3	4	3		1	3	4	2		1	3	4	10		1	3	4	1
1	3	4	9		1	3	4	8		1	3	4	7		1	3	4	6		1	3	4	5		1	3	4	4		1	3	4	3		1	3	4	2		1	3	4	10		1	3	4	1
1	3	4	9		1	3	4	8		1	3	4	7		1	3	4	6		1	3	4	5		1	3	4	4		1	3	4	3		1	3	4	2		1	3	4	10		1	3	4	1
1	3	4	9		1	3	4	8		1	3	4	7		1	3	4	6		1	3	4	5		1	3	4	4		1	3	4	3		1	3	4	2		1	3	4	10		1	3	4	1
1	3	4	9		1	3	4	8		1	3	4	7		1	3	4	6		1	3	4	5		1	3	4	4		1	3	4	3		1	3	4	2		1	3	4	10		1	3	4	1
1	3	4	9		1	3	4	8		1	3	4	7		1	3	4	6		1	3	4	5		1	3	4	4		1	3	4	3		1	3	4	2		1	3	4	10		1	3	4	1
1	3	4	9		1	3	4	8		1	3	4	7		1	3	4	6		1	3	4	5		1	3	4	4		1	3	4	3		1	3	4	2		1	3	4	10		1	3	4	1
1	3	4	9		1	3	4	8		1	3	4	7		1	3	4	6		1	3	4	5		1	3	4	4		1	3	4	3		1	3	4	2		1	3	4	10		1	3	4	1
1	3	4	9		1	3	4	8		1	3	4	7		1	3	4	6		1	3	4	5		1	3	4	4		1	3	4	3		1	3	4	2		1	3	4	10		1	3	4	1
1	3	4	9		1	3	4	8		1	3	4	7		1	3	4	6		1	3	4	5		1	3	4	4		1	3	4	3		1	3	4	2		1	3	4	10		1	3	4	1
1	3	4	9		1	3	4	8		1	3	4	7		1	3	4	6		1	3	4	5		1	3	4	4		1	3	4	3		1	3	4	2		1	3	4	10		1	3	4	1
1	3	4	9		1	3	4	8		1	3	4	7		1	3	4	6		1	3	4	5		1	3	4	4		1	3	4	3		1	3	4	2		1	3	4	10		1	3	4	1
1	3	4	9		1	3	4	8		1	3	4	7		1	3	4	6		1	3	4	5		1	3	4	4		1	3	4	3		1	3	4	2		1	3	4	10		1	3	4	1
1	3	4	9		1	3	4	8		1	3	4	7		1	3	4	6		1	3	4	5		1	3	4	4		1	3	4	3		1	3	4	2		1	3	4	10		1	3	4	1
1	3	4	9		1	3	4	8		1	3	4	7		1	3	4	6		1	3	4	5		1	3	4	4		1	3	4	3		1	3	4	2		1	3	4	10		1	3	4	1
1	3	4	9		1	3	4	8		1	3	4	7		1	3	4	6		1	3	4	5		1	3	4	4		1	3	4	3		1	3	4	2		1	3	4	10		1	3	4	1
1	3	4	9		1	3	4	8		1	3	4	7		1	3	4	6		1	3	4	5		1	3	4	4		1	3	4	3		1	3	4	2		1	3	4	10		1	3	4	1
1	3	4	9		1	3	4	8		1	3	4	7		1	3	4	6		1	3	4	5		1	3	4	4		1	3	4	3		1	3	4	2		1	3	4	10		1	3	4	1
1	3	4	9		1	3	4	8		1	3	4	7		1	3	4	6		1	3	4	5		1	3	4	4		1	3	4	3		1	3	4	2		1	3	4	10		1	3	4	1
1	3	4	9		1	3	4	8		1	3	4	7		1	3	4	6		1	3	4	5		1	3	4	4		1	3	4	3		1	3	4	2		1	3	4	10		1	3	4	1
1	3	4	9		1	3	4	8		1	3	4	7		1	3	4	6		1	3	4	5		1	3	4	4		1	3	4	3		1	3	4	2		1	3	4	10		1	3	4	1
1	3	4	9		1	3	4	8		1	3	4	7		1	3	4	6		1	3	4	5		1	3	4	4		1	3	4	3		1	3	4	2		1	3	4	10		1	3	4	1
1	3	4	9		1	3	4	8		1	3	4	7		1	3	4	6		1	3	4	5		1	3	4	4		1	3	4	3		1	3	4	2		1	3	4	10		1	3	4	1
1	3	4	9		1	3	4	8		1	3	4	7		1	3	4	6		1	3	4	5		1	3	4	4		1	3	4	3		1	3	4	2		1	3	4	10		1	3	4	1
1	3	4	9		1	3	4	8		1	3	4	7		1	3	4	6		1	3	4	5		1	3	4	4		1	3	4	3		1	3	4	2		1	3	4	10		1	3	4	1
1	3	4	9		1	3	4	8		1	3	4	7		1	3	4	6		1	3	4	5		1	3	4	4		1	3	4	3		1	3	4	2		1	3	4	10		1	3	4	1
1	3	4	9		1	3	4	8		1	3	4	7		1	3	4	6		1	3	4	5		1	3	4	4		1	3	4	3		1	3	4	2		1	3	4	10		1	3	4	1
1	3	4	9		1	3	4	8		1	3	4	7		1	3	4	6		1	3	4	5		1	3	4	4		1	3	4	3		1	3	4	2		1	3	4	10		1	3	4	1
1	3	4	9		1	3	4	8		1	3	4	7		1	3	4	6		1	3	4	5		1	3	4	4		1	3	4	3		1	3	4	2		1	3	4	10		1	3	4	1
1	3	4	9		1	3	4	8		1	3	4	7		1	3	4	6		1	3	4	5		1	3	4	4		1	3	4	3		1	3	4	2		1	3	4	10		1	3	4	1
1	3	4	9		1	3	4	8		1	3	4	7		1	3	4	6		1	3	4	5		1	3	4	4		1	3	4	3		1	3	4	2		1	3	4	10		1	3	4	1
1	3	4	9		1	3	4	8		1	3	4	7		1	3	4	6		1	3	4	5		1	3	4	4		1	3	4	3		1	3	4	2		1	3	4	10		1	3	4	1
1	3	4	9		1	3	4	8		1	3	4	7		1	3	4	6		1	3	4	5		1	3	4	4		1	3	4	3		1	3	4	2		1	3	4	10		1	3	4	1
1	3	4	9		1	3	4	8		1	3	4	7		1	3	4	6		1	3	4	5		1	3	4	4		1	3	4	3		1	3	4	2		1	3	4	10		1	3	4	1
1	3	4	9		1	3	4	8		1	3	4	7		1	3	4	6		1	3	4	5		1	3	4	4		1	3	4	3		1	3	4	2		1	3	4	10		1	3	4	1
1	3	4	9		1	3	4	8		1	3	4	7		1	3	4	6		1	3	4	5		1	3	4	4		1	3	4	3		1	3	4	2		1	3	4	10		1	3	4	1
1	3	4	9		1	3	4	8		1	3	4	7		1	3	4	6		1	3	4	5		1	3	4	4		1	3	4	3		1	3	4	2		1	3	4	10		1	3	4	1
1	3	4	9		1	3	4	8		1	3	4	7		1	3	4	6		1	3	4	5		1	3	4	4		1	3	4	3		1	3	4	2		1	3	4	10		1	3	4	1
1	3	4	9		1	3	4	8		1	3	4	7		1	3	4	6		1	3	4	5		1	3	4	4		1	3	4	3		1	3	4	2		1	3	4	10		1	3	4	1
1	3	4	9		1	3	4	8		1	3	4	7		1	3	4	6		1	3	4	5		1	3	4	4		1	3	4	3		1	3	4	2		1	3	4	10		1	3	4	1
1	3	4	9		1	3	4	8		1	3	4	7		1	3	4	6		1	3	4	5		1	3	4	4		1	3	4	3		1	3	4	2		1	3	4	10		1	3	4	1
1	3	4	9		1	3	4	8		1	3	4	7		1	3	4	6		1	3	4	5		1	3	4	4		1	3	4	3		1	3	4	2		1	3	4	10		1	3	4	1
1	3	4	9		1	3	4	8		1	3	4	7		1	3	4	6		1	3	4	5		1	3	4	4		1	3	4	3		1	3	4	2		1	3	4	10		1	3	4	1
1	3	4	9		1	3	4	8		1	3	4	7		1	3	4	6		1	3	4	5		1	3	4	4		1	3	4	3		1	3	4	2		1	3	4	10		1	3	4	1
1	3	4	9		1	3	4	8		1	3	4	7		1	3	4	6		1	3	4	5		1	3	4	4		1	3	4	3		1	3	4	2		1	3	4	10		1	3	4	1
1	3	4	9		1	3	4	8		1	3	4	7		1	3	4	6		1	3	4	5		1	3	4	4		1	3	4	3		1	3	4	2		1	3	4	10		1	3	4	1
1	3	4	9		1	3	4	8		1	3	4	7		1	3	4	6		1	3	4	5		1	3	4	4		1	3	4	3		1	3	4	2		1	3	4	10		1	3	4	1
1	3	4	9		1	3	4	8		1	3	4	7		1	3	4	6		1	3	4	5		1	3	4	4		1	3	4	3		1	3	4	2		1	3	4	10		1	3	4	1
1	3	4	9		1	3	4	8		1	3	4	7		1	3	4	6		1	3	4	5		1	3	4	4		1	3	4	3		1	3	4	2		1	3	4	10		1	3	4	1
1	3	4	9		1	3	4	8		1	3	4	7		1	3	4	6		1	3	4	5		1	3	4	4		1	3	4	3		1	3	4	2		1	3	4	10		1	3	4	1
1	3	4	9		1	3	4	8		1	3	4	7		1	3	4	6		1	3	4	5		1	3	4	4		1	3	4	3		1	3	4	2		1	3	4	10		1	3	4	1
1	3	4	9		1	3	4	8		1	3	4	7		1	3	4	6		1	3	4	5		1	3	4	4		1	3	4	3		1	3	4	2		1	3	4	10		1	3	4	1
1	3	4	9		1	3	4	8		1	3	4	7		1	3	4	6		1	3	4	5		1	3	4	4		1	3	4	3		1	3	4	2		1	3	4	10		1	3	4	1
1	3	4	9		1	3	4	8		1	3	4	7		1	3	4	6		1	3	4	5		1	3	4	4		1	3	4	3		1	3	4	2		1	3	4	10		1	3	4	1
1	3	4	9		1	3	4	8		1	3	4	7		1	3	4	6		1	3	4	5		1	3	4	4		1	3	4	3		1	3	4	2		1	3	4	10		1	3	4	1
1	3	4	9		1	3	4	8		1	3	4	7		1	3	4	6		1	3	4	5		1	3	4	4		1	3	4	3		1	3	4	2		1	3	4	10		1	3	4	1
1	3	4	9		1	3	4	8		1	3	4	7		1	3	4	6		1	3	4	5		1	3	4	4		1	3	4	3		1	3	4	2		1	3	4	10		1	3	4	1
1	3	4	9		1	3	4	8		1	3	4	7		1	3	4	6		1	3	4	5		1	3	4	4		1	3	4	3		1	3	4	2		1	3	4	10		1	3	4	1
1	3	4	9		1	3	4	8		1	3	4	7		1	3	4	6		1	3	4	5		1	3	4	4		1	3	4	3		1	3	4	2		1	3	4	10		1	3	4	1
1	3	4	9		1	3	4	8		1	3	4	7		1	3	4	6		1	3	4	5		1	3	4	4		1	3	4	3		1	3	4	2		1	3	4	10		1	3	4	1
1	3	4	9		1	3	4	8		1	3	4	7		1	3	4	6		1	3	4	5		1	3	4	4		1	3	4	3		1	3	4	2		1	3	4	10		1	3	4	1
1	3	4	9		1	3	4	8		1	3	4	7		1	3	4	6		1	3	4	5		1	3	4	4		1	3	4	3		1	3	4	2		1	3	4	10		1	3	4	1
1	3	4	9		1	3	4	8		1	3	4	7		1	3	4	6		1	3	4	5		1	3	4	4		1	3	4	3		1	3	4	2		1	3	4	10		1	3	4	1
1	3	4	9		1	3	4	8		1	3	4	7		1	3	4	6		1	3	4	5		1	3	4	4		1	3	4	3		1	3	4	2		1	3	4	10		1	3	4	1
1	3	4	9		1	3	4	8		1	3	4	7		1	3	4	6		1	3	4	5		1	3	4	4		1	3	4	3		1	3	4	2		1	3	4	10		1	3	4	1
1	3	4	9		1	3	4	8		1	3	4	7		1	3	4	6		1	3	4	5		1	3	4	4		1	3	4	3		1	3	4	2		1	3	4	10		1	3	4	1
1	3	4	9		1	3	4	8		1	3	4	7		1	3	4	6		1	3	4	5		1	3	4	4		1	3	4	3		1	3	4	2		1	3	4	10		1	3	4	1
1	3	4	9		1	3	4	8		1	3	4	7		1	3	4	6		1	3	4	5		1	3	4	4		1	3	4	3		1	3	4	2		1	3	4	10		1	3	4	1
1	3	4	9		1	3	4	8		1	3	4	7		1	3	4	6		1	3	4	5		1	3	4	4		1	3	4	3		1	3	4	2		1	3	4	10		1	3	4	1
1	3	4	9		1	3	4	8		1	3	4	7		1	3	4	6		1	3	4	5		1	3	4	4		1	3	4	3		1	3	4	2		1	3	4	10		1	3	4	1
1	3	4	9		1	3	4	8		1	3	4	7		1	3	4	6		1	3	4	5		1	3	4	4		1	3	4	3		1	3	4	2		1	3	4	10		1	3	4	1
1	3	4	9		1	3	4	8		1	3	4	7		1	3	4	6		1	3	4	5		1	3	4	4		1	3	4	3		1	3	4	2		1	3	4	10		1	3	4	1
1	3	4	9		1	3	4	8		1	3	4	7		1	3	4	6		1	3	4	5		1	3	4	4		1	3	4	3		1	3	4	2		1	3	4	10		1	3	4	1
1	3	4	9		1	3	4	8		1	3	4	7		1	3	4	6		1	3	4	5		1	3	4	4		1	3	4	3		1	3	4	2		1	3	4	10		1	3	4	1
1	3	4	9		1	3	4	8		1	3	4	7		1	3	4	6		1	3	4	5		1	3	4	4		1	3	4	3		1	3	4	2		1	3	4	10		1	3	4	1
1	3	4	9		1	3	4	8		1	3	4	7		1	3	4	6		1	3	4	5		1	3	4	4		1	3	4	3		1	3	4	2		1	3	4	10		1	3	4	1
1	3	4	9		1	3	4	8		1	3	4	7		1	3	4	6		1	3	4	5		1	3	4	4		1	3	4	3		1	3	4	2		1	3	4	10		1	3	4	1
1	3	4	9		1	3	4	8		1	3	4	7		1	3	4	6		1	3	4	5		1	3	4	4		1	3	4	3		1	3	4	2		1	3	4	10		1	3	4	1
1	3	4	9		1	3	4	8		1	3	4	7		1	3	4	6		1	3	4	5		1	3	4	4		1	3	4	3		1	3	4	2		1	3	4	10		1	3	4	1
1	3	4	9		1	3	4	8		1	3	4	7		1	3	4	6		1	3	4	5		1	3	4	4		1	3	4	3		1	3	4	2		1	3	4	10		1	3	4	1
1	3	4	9		1	3	4	8		1	3	4	7		1	3	4	6		1	3	4	5		1	3	4	4		1	3	4	3		1	3	4	2		1	3	4	10		1	3	4	1
1	3	4	9		1	3	4	8		1	3	4	7		1	3	4	6		1	3	4	5		1	3	4	4		1	3	4	3		1	3	4	2		1	3	4	10		1	3	4	1
1	3	4	9		1	3	4	8		1	3	4	7		1	3	4	6		1	3	4	5		1	3	4	4		1	3	4	3		1	3	4	2		1	3	4	10		1	3	4	1
1	3	4	9		1	3	4	8		1	3	4	7		1	3	4	6		1	3	4	5		1	3	4	4		1	3	4	3		1	3	4	2		1	3	4	10		1	3	4	1
1	3	4	9		1	3	4	8		1	3	4	7		1	3	4	6		1	3	4	5		1	3	4	4		1	3	4	3		1	3	4	2		1	3	4	10		1	3	4	1
1	3	4	9		1	3	4	8		1	3	4	7		1	3	4	6		1	3	4	5		1	3	4	4		1	3	4	3		1	3	4	2		1	3	4	10		1	3	4	1
1	3	4	9		1	3	4	8		1	3	4	7		1	3	4	6		1	3	4	5		1	3	4	4		1	3	4	3		1	3	4	2		1	3	4	10		1	3	4	1
1	3	4	9		1	3	4	8		1	3	4	7		1	3	4	6		1	3	4	5		1	3	4	4		1	3	4	3		1	3	4	2		1	3	4	10		1	3	4	1
1	3	4	9		1	3	4	8		1	3	4	7		1	3	4	6		1	3	4	5		1	3	4	4		1	3	4	3		1	3	4	2		1	3	4	10		1	3	4	1
1	3	4	9		1	3	4	8		1	3	4	7		1	3	4	6		1	3	4	5		1	3	4	4		1	3	4	3		1	3	4	2		1	3	4	10		1	3	4	1
1	3	4	9		1	3	4	8		1	3	4	7		1	3	4	6		1	3	4	5		1	3	4	4		1	3	4	3		1	3	4	2		1	3	4	10		1	3	4	1
1	3	4	9		1	3	4	8		1	3	4	7		1	3	4	6		1	3	4	5		1	3	4	4		1	3	4	3		1	3	4	2		1	3	4	10		1	3	4	1
1	3	4	9		1	3	4	8		1	3	4	7		1	3	4	6		1	3	4	5		1	3	4	4		1	3	4	3		1	3	4	2		1	3	4	10		1	3	4	1
1	3	4	9		1	3	4	8		1	3	4	7		1	3	4	6		1	3	4	5		1	3	4	4		1	3	4	3		1	3	4	2		1	3	4	10		1	3	4	1
1	3	4	9		1	3	4	8		1	3	4	7		1	3	4	6		1	3	4	5		1	3	4	4		1	3	4	3		1	3	4	2		1	3	4	10		1	3	4	1
1	3	4	9		1	3	4	8		1	3	4	7		1	3	4	6		1	3	4	5		1	3	4	4		1	3	4	3		1	3	4	2		1	3	4	10		1	3	4	1
1	3	4	9		1	3	4	8		1	3	4	7		1	3	4	6		1	3	4	5		1	3	4	4		1	3	4	3		1	3	4	2		1	3	4	10		1	3	4	1
1	3	4	9		1	3	4	8		1	3	4	7		1	3	4	6		1	3	4	5		1	3	4	4		1	3	4	3		1	3	4	2		1	3	4	10		1	3	4	1
1	3	4	9		1	3	4	8		1	3	4	7		1	3	4	6		1	3	4	5		1	3	4	4		1	3	4	3		1	3	4	2		1	3	4	10		1	3	4	1
1	3	4	9		1	3	4	8		1	3	4	7		1	3	4	6		1	3	4	5		1	3	4	4		1	3	4	3		1	3	4	2		1	3	4	10		1	3	4	1
1	3	4	9		1	3	4	8		1	3	4	7		1	3	4	6		1	3	4	5		1	3	4	4		1	3	4	3		1	3	4	2		1	3	4	10		1	3	4	1
1	3	4	9		1	3	4	8		1	3	4	7		1	3	4	6		1	3	4	5		1	3	4	4		1	3	4	3		1	3	4	2		1	3	4	10		1	3	4	1
1	3	4	9		1	3	4	8		1	3	4	7		1	3	4	6		1	3	4	5		1	3	4	4		1	3	4	3		1	3	4	2		1	3	4	10		1	3	4	1
1	3	4	9		1	3	4	8		1	3	4	7		1	3	4	6		1	3	4	5		1	3	4	4		1	3	4	3		1	3	4	2		1	3	4	10		1	3	4	1
1	3	4	9		1	3	4	8		1	3	4	7		1	3	4	6		1	3	4	5		1	3	4	4		1	3	4	3		1	3	4	2		1	3	4	10		1	3	4	1
1	3	4	9		1	3	4	8		1	3	4	7		1	3	4	6		1	3	4	5		1	3	4	4		1	3	4	3		1	3	4	2		1	3	4	10		1	3	4	1
1	3	4	9		1	3	4	8		1	3	4	7		1	3	4	6		1	3	4	5		1	3	4	4		1	3	4	3		1	3	4	2		1	3	4	10		1	3	4	1
1	3	4	9		1	3	4	8		1	3	4	7		1	3	4	6		1	3	4	5		1	3	4	4		1	3	4	3		1	3	4	2		1	3	4	10		1	3	4	1
1	3	4	9		1	3	4	8		1	3	4	7		1	3	4	6		1	3	4	5		1	3	4	4		1	3	4	3		1	3	4	2		1	3	4	10		1	3	4	1
1	3	4	9		1	3	4	8		1	3	4	7		1	3	4	6		1	3	4	5		1	3	4	4		1	3	4	3		1	3	4	2		1	3	4	10		1	3	4	1
1	3	4	9		1	3	4	8		1	3	4	7		1	3	4	6		1	3	4	5		1	3	4	4		1	3	4	3		1	3	4	2		1	3	4	10		1	3	4	1
1	3	4	9		1	3	4	8		1	3	4	7		1	3	4	6		1	3	4	5		1	3	4	4		1	3	4	3		1	3	4	2		1	3	4	10		1	3	4	1
1	3	4	9		1	3	4	8		1	3	4	7		1	3	4	6		1	3	4	5		1	3	4	4		1	3	4	3		1	3	4	2		1	3	4	10		1	3	4	1
1	3	4	9		1	3	4	8		1	3	4	7		1	3	4	6		1	3	4	5		1	3	4	4		1	3	4	3		1	3	4	2		1	3	4	10		1	3	4	1
1	3	4	9		1	3	4	8		1	3	4	7		1	3	4	6		1	3	4	5		1	3	4	4		1	3	4	3		1	3	4	2		1	3	4	10		1	3	4	1
1	3	4	9		1	3	4	8		1	3	4	7		1	3	4	6		1	3	4	5		1	3	4	4		1	3	4	3		1	3	4	2		1	3	4	10		1	3	4	1
1	3	4	9		1	3	4	8		1	3	4	7		1	3	4	6		1	3	4	5		1	3	4	4		1	3	4	3		1	3	4	2		1	3	4	10		1	3	4	1
1	3	4	9		1	3	4	8		1	3	4	7		1	3	4	6		1	3	4	5		1	3	4	4		1	3	4	3		1	3	4	2		1	3	4	10		1	3	4	1
1	3	4	9		1	3	4	8		1	3	4	7		1	3	4	6		1	3	4	5		1	3	4	4		1	3	4	3		1	3	4	2		1	3	4	10		1	3	4	1
1	3	4	9		1	3	4	8		1	3	4	7		1	3	4	6		1	3	4	5		1	3	4	4		1	3	4	3		1	3	4	2		1	3	4	10		1	3	4	1
1	3	4	9		1	3	4	8		1	3	4	7		1	3	4	6		1	3	4	5		1	3	4	4		1	3	4	3		1	3	4	2		1	3	4	10		1	3	4	1
1	3	4	9		1	3	4	8		1	3	4	7		1	3	4	6		1	3	4	5		1	3	4	4		1	3	4	3		1	3	4	2		1	3	4	10		1	3	4	1
1	3	4	9		1	3	4	8		1	3	4	7		1	3	4	6		1	3	4	5		1	3	4	4		1	3	4	3		1	3	4	2		1	3	4	10		1	3	4	1
1	3	4	9		1	3	4	8		1	3	4	7		1	3	4	6		1	3	4	5		1	3	4	4		1	3	4	3		1	3	4	2		1	3	4	10		1	3	4	1
1	3	4	9		1	3	4	8		1	3	4	7		1	3	4	6		1	3	4	5		1	3	4	4		1	3	4	3		1	3	4	2		1	3	4	10		1	3	4	1
1	3	4	9		1	3	4	8		1	3	4	7		1	3	4	6		1	3	4	5		1	3	4	4		1	3	4	3		1	3	4	2		1	3	4	10		1	3	4	1
1	3	4	9		1	3	4	8		1	3	4	7		1	3	4	6		1	3	4	5		1	3	4	4		1	3	4	3		1	3	4	2		1	3	4	10		1	3	4	1
1	3	4	9		1	3	4	8		1	3	4	7		1	3	4	6		1	3	4	5		1	3	4	4		1	3	4	3		1	3	4	2		1	3	4	10		1	3	4	1
1	3	4	9		1	3	4	8		1	3	4	7		1	3	4	6		1	3	4	5		1	3	4	4		1	3	4	3		1	3	4	2		1	3	4	10		1	3	4	1
1	3	4	9		1	3	4	8		1	3	4	7		1	3	4	6		1	3	4	5		1	3	4	4		1	3	4	3		1	3	4	2		1	3	4	10		1	3	4	1
1	3	4	9		1	3	4	8		1	3	4	7		1	3	4	6		1	3	4	5		1	3	4	4		1	3	4	3		1	3	4	2		1	3	4	10		1	3	4	1
1	3	4	9		1	3	4	8		1	3	4	7		1	3	4	6		1	3	4	5		1	3	4	4		1	3	4	3		1	3	4	2		1	3	4	10		1	3	4	1
1	3	4	9		1	3	4	8		1	3	4	7		1	3	4	6		1	3	4	5		1	3	4	4		1	3	4	3		1	3	4	2		1	3	4	10		1	3	4	1
1	3	4	9		1	3	4	8		1	3	4	7		1	3	4	6		1	3	4	5		1	3	4	4		1	3	4	3		1	3	4	2		1	3	4	10		1	3	4	1
1	3	4	9		1	3	4	8		1	3	4	7		1	3	4	6		1	3	4	5		1	3	4	4		1	3	4	3		1	3	4	2		1	3	4	10		1	3	4	1
1	3	4	9		1	3	4	8		1	3	4	7		1	3	4	6		1	3	4	5		1	3	4	4		1	3	4	3		1	3	4	2		1	3	4	10		1	3	4	1
1	3	4	9		1	3	4	8		1	3	4	7		1	3	4	6		1	3	4	5		1	3	4	4		1	3	4	3		1	3	4	2		1	3	4	10		1	3	4	1
1	3	4	9		1	3	4	8		1	3	4	7		1	3	4	6		1	3	4	5		1	3	4	4		1	3	4	3		1	3	4	2		1	3	4	10		1	3	4	1
1	3	4	9		1	3	4	8		1	3	4	7		1	3	4	6		1	3	4	5		1	3	4	4		1	3	4	3		1	3	4	2		1	3	4	10		1	3	4	1
1	3	4	9		1	3	4	8		1	3	4	7		1	3	4	6		1	3	4	5		1	3	4	4		1	3	4	3		1	3	4	2		1	3	4	10		1	3	4	1
1	3	4	9		1	3	4	8		1	3	4	7		1	3	4	6		1	3	4	5		1	3	4	4		1	3	4	3		1	3	4	2		1	3	4	10		1	3	4	1
1	3	4	9		1	3	4	8		1	3	4	7		1	3	4	6		1	3	4	5		1	3	4	4		1	3	4	3		1	3	4	2		1	3	4	10		1	3	4	1
1	3	4	9		1	3	4	8		1	3	4	7		1	3	4	6		1	3	4	5		1	3	4	4		1	3	4	3		1	3	4	2		1	3	4	10		1	3	4	1
1	3	4	9		1	3	4	8		1	3	4	7		1	3	4	6		1	3	4	5		1	3	4	4		1	3	4	3		1	3	4	2		1	3	4	10		1	3	4	1
1	3	4	9		1	3	4	8		1	3	4	7		1	3	4	6		1	3	4	5		1	3	4	4		1	3	4	3		1	3	4	2		1	3	4	10		1	3	4	1
1	3	4	9		1	3	4	8		1	3	4	7		1	3	4	6		1	3	4	5		1	3	4	4		1	3	4	3		1	3	4	2		1	3	4	10		1	3	4	1
1	3	4	9		1	3	4	8		1	3	4	7		1	3	4	6		1	3	4	5		1	3	4	4		1	3	4	3		1	3	4	2		1	3	4	10		1	3	4	1
1	3	4	9		1	3	4	8		1	3	4	7		1	3	4	6		1	3	4	5		1	3	4	4		1	3	4	3		1	3	4	2		1	3	4	10		1	3	4	1
1	3	4	9		1	3	4	8		1	3	4	7		1	3	4	6		1	3	4	5		1	3	4	4		1	3	4	3		1	3	4	2		1	3	4	10		1	3	4	1
1	3	4	9		1	3	4	8		1	3	4	7		1	3	4	6		1	3	4	5		1	3	4	4		1	3	4	3		1	3	4	2		1	3	4	10		1	3	4	1
1	3	4	9		1	3	4	8		1	3	4	7		1	3	4	6		1	3	4	5		1	3	4	4		1	3	4	3		1	3	4	2		1	3	4	10		1	3	4	1
1	3	4	9		1	3	4	8		1	3	4	7		1	3	4	6		1	3	4	5		1	3	4	4		1	3	4	3		1	3	4	2		1	3	4	10		1	3	4	1
1	3	4	9		1	3	4	8		1	3	4	7		1	3	4	6		1	3	4	5		1	3	4	4		1	3	4	3		1	3	4	2		1	3	4	10		1	3	4	1
1	3	4	9		1	3	4	8		1	3	4	7		1	3	4	6		1	3	4	5		1	3	4	4		1	3	4	3		1	3	4	2		1	3	4	10		1	3	4	1
1	3	4	9		1	3	4	8		1	3	4	7		1	3	4	6		1	3	4	5		1	3	4	4		1	3	4	3		1	3	4	2		1	3	4	10		1	3	4	1
1	3	4	9		1	3	4	8		1	3	4	7		1	3	4	6		1	3	4	5		1	3	4	4		1	3	4	3		1	3	4	2		1	3	4	10		1	3	4	1
1	3	4	9		1	3	4	8		1	3	4	7		1	3	4	6		1	3	4	5		1	3	4	4		1	3	4	3		1	3	4	2		1	3	4	10		1	3	4	1
1	3	4	9		1	3	4	8		1	3	4	7		1	3	4	6		1	3	4	5		1	3	4	4		1	3	4	3		1	3	4	2		1	3	4	10		1	3	4	1
1	3	4	9		1	3	4	8		1	3	4	7		1	3	4	6		1	3	4	5		1	3	4	4		1	3	4	3		1	3	4	2		1	3	4	10		1	3	4	1
1	3	4	9		1	3	4	8		1	3	4	7		1	3	4	6		1	3	4	5		1	3	4	4		1	3	4	3		1	3	4	2		1	3	4	10		1	3	4	1
1	3	4	9		1	3	4	8		1	3	4	7		1	3	4	6		1	3	4	5		1	3	4	4		1	3	4	3		1	3	4	2		1	3	4	10		1	3	4	1
1	3	4	9		1	3	4	8		1	3	4	7		1	3	4	6		1	3	4	5		1	3	4	4		1	3	4	3		1	3	4	2		1	3	4	10		1	3	4	1
1	3	4	9		1	3	4	8		1	3	4	7		1	3	4	6		1	3	4	5		1	3	4	4		1	3	4	3		1	3	4	2		1	3	4	10		1	3	4	1
1	3	4	9		1	3	4	8		1	3	4	7		1	3	4	6		1	3	4	5		1	3	4	4		1	3	4	3		1	3	4	2		1	3	4	10		1	3	4	1
1	3	4	9		1	3	4	8		1	3	4	7		1	3	4	6		1	3	4	5		1	3	4	4		1	3	4	3		1	3	4	2		1	3	4	10		1	3	4	1
1	3	4	9		1	3	4	8		1	3	4	7		1	3	4	6		1	3	4	5		1	3	4	4		1	3	4	3		1	3	4	2		1	3	4	10		1	3	4	1
1	3	4	9		1	3	4	8		1	3	4	7		1	3	4	6		1	3	4	5		1	3	4	4		1	3	4	3		1	3	4	2		1	3	4	10		1	3	4	1
1	3	4	9		1	3	4	8		1	3	4	7		1	3	4	6		1	3	4	5		1	3	4	4		1	3	4	3		1	3	4	2		1	3	4	10		1	3	4	1
1	3	4	9		1	3	4	8		1	3	4	7		1	3	4	6		1	3	4	5		1	3	4	4		1	3	4	3		1	3	4	2		1	3	4	10		1	3	4	1
1	3	4	9		1	3	4	8		1	3	4	7		1	3	4	6		1	3	4	5		1	3	4	4		1	3	4	3		1	3	4	2		1	3	4	10		1	3	4	1
1	3	4	9		1	3	4	8		1	3	4	7		1	3	4	6		1	3	4	5		1	3	4	4		1	3	4	3		1	3	4	2		1	3	4	10		1	3	4	1
1	3	4	9		1	3	4	8		1	3	4	7		1	3	4	6		1	3	4	5		1	3	4	4		1	3	4	3		1	3	4	2		1	3	4	10		1	3	4	1
1	3	4	9		1	3	4	8		1	3	4	7		1	3	4	6		1	3	4	5		1	3	4	4		1	3	4	3		1	3	4	2		1	3	4	10		1	3	4	1
1	3	4	9		1	3	4	8		1	3	4	7		1	3	4	6		1	3	4	5		1	3	4	4		1	3	4	3		1	3	4	2		1	3	4	10		1	3	4	1
1	3	4	9		1	3	4	8		1	3	4	7		1	3	4	6		1	3	4	5		1	3	4	4		1	3	4	3		1	3	4	2		1	3	4	10		1	3	4	1
1	3	4	9		1	3	4	8		1	3	4	7		1	3	4	6		1	3	4	5		1	3	4	4		1	3	4	3		1	3	4	2		1	3	4	10		1	3	4	1
1	3	4	9		1	3	4	8		1	3	4	7		1	3	4	6		1	3	4	5		1	3	4	4		1	3	4	3		1	3	4	2		1	3	4	10		1	3	4	1
1	3	4	9		1	3	4	8		1	3	4	7		1	3	4	6		1	3	4	5		1	3	4	4		1	3	4	3		1	3	4	2		1	3	4	10		1	3	4	1
1	3	4	9		1	3	4	8		1	3	4	7		1	3	4	6		1	3	4	5		1	3	4	4		1	3	4	3		1	3	4	2		1	3	4	10		1	3	4	1
1	3	4	9		1	3	4	8		1	3	4	7		1	3	4	6		1	3	4	5		1	3	4	4		1	3	4	3		1	3	4	2		1	3	4	10		1	3	4	1
1	3	4	9		1	3	4	8		1	3	4	7		1	3	4	6		1	3	4	5		1	3	4	4		1	3	4	3		1	3	4	2		1	3	4	10		1	3	4	1
1	3	4	9		1	3	4	8		1	3	4	7		1	3	4	6		1	3	4	5		1	3	4	4		1	3	4	3		1	3	4	2		1	3	4	10		1	3	4	1
1	3	4	9		1	3	4	8		1	3	4	7		1	3	4	6		1	3	4	5		1	3	4	4		1	3	4	3		1	3	4	2		1	3	4	10		1	3	4	1
1	3	4	9		1	3	4	8		1	3	4	7		1	3	4	6		1	3	4	5		1	3	4	4		1	3	4	3		1	3	4	2		1	3	4	10		1	3	4	1
1	3	4	9		1	3	4	8		1	3	4	7		1	3	4	6		1	3	4	5		1	3	4	4		1	3	4	3		1	3	4	2		1	3	4	10		1	3	4	1
1	3	4	9		1	3	4	8		1	3	4	7		1	3	4	6		1	3	4	5		1	3	4	4		1	3	4	3		1	3	4	2		1	3	4	10		1	3	4	1
1	3	4	9		1	3	4	8		1	3	4	7		1	3	4	6		1	3	4	5		1	3	4	4		1	3	4	3		1	3	4	2		1	3	4	10		1	3	4	1
1	3	4	9		1	3	4	8		1	3	4	7		1	3	4	6		1	3	4	5		1	3	4	4		1	3	4	3		1	3	4	2		1	3	4	10		1	3	4	1
1	3	4	9		1	3	4	8		1	3	4	7		1	3	4	6		1	3	4	5		1	3	4	4		1	3	4	3		1	3	4	2		1	3	4	10		1	3	4	1
1	3	4	9		1	3	4	8		1	3	4	7		1	3	4	6		1	3	4	5		1	3	4	4		1	3	4	3		1	3	4	2		1	3	4	10		1	3	4	1
1	3	4	9		1	3	4	8		1	3	4	7		1	3	4	6		1	3	4	5		1	3	4	4		1	3	4	3		1	3	4	2		1	3	4	10		1	3	4	1
1	3	4	9		1	3	4	8		1	3	4	7		1	3	4	6		1	3	4	5		1	3	4	4		1	3	4	3		1	3	4	2		1	3	4	10		1	3	4	1
1	3	4	9		1	3	4	8		1	3	4	7		1	3	4	6		1	3	4	5		1	3	4	4		1	3	4	3		1	3	4	2		1	3	4	10		1	3	4	1
1	3	4	9		1	3	4	8		1	3	4	7		1	3	4	6		1	3	4	5		1	3	4	4		1	3	4	3		1	3	4	2		1	3	4	10		1	3	4	1
1	3	4	9		1	3	4	8		1	3	4	7		1	3	4	6		1	3	4	5		1	3	4	4		1	3	4	3		1	3	4	2		1	3	4	10		1	3	4	1
1	3	4	9		1	3	4	8		1	3	4	7		1	3	4	6		1	3	4	5		1	3	4	4		1	3	4	3		1	3	4	2		1	3	4	10		1	3	4	1
1	3	4	9		1	3	4	8		1	3	4	7		1	3	4	6		1	3	4	5		1	3	4	4		1	3	4	3		1	3	4	2		1	3	4	10		1	3	4	1
1	3	4	9		1	3	4	8		1	3	4	7		1	3	4	6		1	3	4	5		1	3	4	4		1	3	4	3		1	3	4	2		1	3	4	10		1	3	4	1
1	3	4	9		1	3	4	8		1	3	4	7		1	3	4	6		1	3	4	5		1	3	4	4		1	3	4	3		1	3	4	2		1	3	4	10		1	3	4	1
1	3	4	9		1	3	4	8		1	3	4	7		1	3	4	6		1	3	4	5		1	3	4	4		1	3	4	3		1	3	4	2		1	3	4	10		1	3	4	1
1	3	4	9		1	3	4	8		1	3	4	7		1	3	4	6		1	3	4	5		1	3	4	4		1	3	4	3		1	3	4	2		1	3	4	10		1	3	4	1
1	3	4	9		1	3	4	8		1	3	4	7		1	3	4	6		1	3	4	5		1	3	4	4		1	3	4	3		1	3	4	2		1	3	4	10		1	3	4	1
1	3	4	9		1	3	4	8		1	3	4	7		1	3	4	6		1	3	4	5		1	3	4	4		1	3	4	3		1	3	4	2		1	3	4	10		1	3	4	1
1	3	4	9		1	3	4	8		1	3	4	7		1	3	4	6		1	3	4	5		1	3	4	4		1	3	4	3		1	3	4	2		1	3	4	10		1	3	4	1
1	3	4	9		1	3	4	8		1	3	4	7		1	3	4	6		1	3	4	5		1	3	4	4		1	3	4	3		1	3	4	2		1	3	4	10		1	3	4	1
1	3	4	9		1	3	4	8		1	3	4	7		1	3	4	6		1	3	4	5		1	3	4	4		1	3	4	3		1	3	4	2		1	3	4	10		1	3	4	1
1	3	4	9		1	3	4	8		1	3	4	7		1	3	4	6		1	3	4	5		1	3	4	4		1	3	4	3		1	3	4	2		1	3	4	10		1	3	4	1
1	3	4	9		1	3	4	8		1	3	4	7		1	3	4	6		1	3	4	5		1	3	4	4		1	3	4	3		1	3	4	2		1	3	4	10		1	3	4	1
1	3	4	9		1	3	4	8		1	3	4	7		1	3	4	6		1	3	4	5		1	3	4	4		1	3	4	3		1	3	4	2		1	3	4	10		1	3	4	1
1	3	4	9		1	3	4	8		1	3	4	7		1	3	4	6		1	3	4	5		1	3	4	4		1	3	4	3		1	3	4	2		1	3	4	10		1	3	4	1
1	3	4	9		1	3	4	8		1	3	4	7		1	3	4	6		1	3	4	5		1	3	4	4		1	3	4	3		1	3	4	2		1	3	4	10		1	3	4	1
1	3	4	9		1	3	4	8		1	3	4	7		1	3	4	6		1	3	4	5		1	3	4	4		1	3	4	3		1	3	4	2		1	3	4	10		1	3	4	1
1	3	4	9		1	3	4	8		1	3	4	7		1	3	4	6		1	3	4	5		1	3	4	4		1	3	4	3		1	3	4	2		1	3	4	10		1	3	4	1
1	3	4	9		1	3	4	8		1	3	4	7		1	3	4	6		1	3	4	5		1	3	4	4		1	3	4	3		1	3	4	2		1	3	4	10		1	3	4	1
1	3	4	9		1	3	4	8		1	3	4	7		1	3	4	6		1	3	4	5		1	3	4	4		1	3	4	3		1	3	4	2		1	3	4	10		1	3	4	1
1	3	4	9		1	3	4	8		1	3	4	7		1	3	4	6		1	3	4	5		1	3	4	4		1	3	4	3		1	3	4	2		1	3	4	10		1	3	4	1
1	3	4	9		1	3	4	8		1	3	4	7		1	3	4	6		1	3	4	5		1	3	4	4		1	3	4	3		1	3	4	2		1	3	4	10		1	3	4	1
1	3	4	9		1	3	4	8		1	3	4	7		1	3	4	6		1	3	4	5		1	3	4	4		1	3	4	3		1	3	4	2		1	3	4	10		1	3	4	1
1	3	4	9		1	3	4	8		1	3	4	7		1	3	4	6		1	3	4	5		1	3	4	4		1	3	4	3		1	3	4	2		1	3	4	10		1	3	4	1
1	3	4	9		1	3	4	8		1	3	4	7		1	3	4	6		1	3	4	5		1	3	4	4		1	3	4	3		1	3	4	2		1	3	4	10		1	3	4	1
1	3	4	9		1	3	4	8		1	3	4	7		1	3	4	6		1	3	4	5		1	3	4	4		1	3	4	3		1	3	4	2		1	3	4	10		1	3	4	1
1	3	4	9		1	3	4	8		1	3	4	7		1	3	4	6		1	3	4	5		1	3	4	4		1	3	4	3		1	3	4	2		1	3	4	10		1	3	4	1
1	3	4	9		1	3	4	8		1	3	4	7		1	3	4	6		1	3	4	5		1	3	4	4		1	3	4	3		1	3	4	2		1	3	4	10		1	3	4	1
1	3	4	9		1	3	4	8		1	3	4	7		1	3	4	6		1	3	4	5		1	3	4	4		1	3	4	3		1	3	4	2		1	3	4	10		1	3	4	1
1	3	4	9		1	3	4	8		1	3	4	7		1	3	4	6		1	3	4	5		1	3	4	4		1	3	4	3		1	3	4	2		1	3	4	10		1	3	4	1
1	3	4	9		1	3	4	8		1	3	4	7		1	3	4	6		1	3	4	5		1	3	4	4		1	3	4	3		1	3	4	2		1	3	4	10		1	3	4	1
1	3	4	9		1	3	4	8		1	3	4	7		1	3	4	6		1	3	4	5		1	3	4	4		1	3	4	3		1	3	4	2		1	3	4	10		1	3	4	1
1	3	4	9		1	3	4	8		1	3	4	7		1	3	4	6		1	3	4	5		1	3	4	4		1	3	4	3		1	3	4	2		1	3	4	10		1	3	4	1
1	3	4	9		1	3	4	8		1	3	4	7		1	3	4	6		1	3	4	5		1	3	4	4		1	3	4	3		1	3	4	2		1	3	4	10		1	3	4	1
1	3	4	9		1	3	4	8		1	3	4	7		1	3	4	6		1	3	4	5		1	3	4	4		1	3	4	3		1	3	4	2		1	3	4	10		1	3	4	1
1	3	4	9		1	3	4	8		1	3	4	7		1	3	4	6		1	3	4	5		1	3	4	4		1	3	4	3		1	3	4	2		1	3	4	10		1	3	4	1
1	3	4	9		1	3	4	8		1	3	4	7		1	3	4	6		1	3	4	5		1	3	4	4		1	3	4	3		1	3	4	2		1	3	4	10		1	3	4	1
1	3	4	9		1	3	4	8		1	3	4	7		1	3	4	6		1	3	4	5		1	3	4	4		1	3	4	3		1	3	4	2		1	3	4	10		1	3	4	1
1	3	4	9		1	3	4	8		1	3	4	7		1	3	4	6		1	3	4	5		1	3	4	4		1	3	4	3		1	3	4	2		1	3	4	10		1	3	4	1
1	3	4	9		1	3	4	8		1	3	4	7		1	3	4	6		1	3	4	5		1	3	4	4		1	3	4	3		1	3	4	2		1	3	4	10		1	3	4	1
1	3	4	9		1	3	4	8		1	3	4	7		1	3	4	6		1	3	4	5		1	3	4	4		1	3	4	3		1	3	4	2		1	3	4	10		1	3	4	1
1	3	4	9		1	3	4	8		1	3	4	7		1	3	4	6		1	3	4	5		1	3	4	4		1	3	4	3		1	3	4	2		1	3	4	10		1	3	4	1
1	3	4	9		1	3	4	8		1	3	4	7		1	3	4	6		1	3	4	5		1	3	4	4		1	3	4	3		1	3	4	2		1	3	4	10		1	3	4	1
1	3	4	9		1	3	4	8		1	3	4	7		1	3	4	6		1	3	4	5		1	3	4	4		1	3	4	3		1	3	4	2		1	3	4	10		1	3	4	1
1	3	4	9		1	3	4	8		1	3	4	7		1	3	4	6		1	3	4	5		1	3	4	4		1	3	4	3		1	3	4	2		1	3	4	10		1	3	4	1
1	3	4	9		1	3	4	8		1	3	4	7		1	3	4	6		1	3	4	5		1	3	4	4		1	3	4	3		1	3	4	2		1	3	4	10		1	3	4	1
1	3	4	9		1	3	4	8		1	3	4	7		1	3	4	6		1	3	4	5		1	3	4	4		1	3	4	3		1	3	4	2		1	3	4	10		1	3	4	1
1	3	4	9		1	3	4	8		1	3	4	7		1	3	4	6		1	3	4	5		1	3	4	4		1	3	4	3		1	3	4	2		1	3	4	10		1	3	4	1
1	3	4	9		1	3	4	8		1	3	4	7		1	3	4	6		1	3	4	5		1	3	4	4		1	3	4	3		1	3	4	2		1	3	4	10		1	3	4	1
1	3	4	9		1	3	4	8		1	3	4	7		1	3	4	6		1	3	4	5		1	3	4	4		1	3	4	3		1	3	4	2		1	3	4	10		1	3	4	1
1	3	4	9		1	3	4	8		1	3	4	7		1	3	4	6		1	3	4	5		1	3	4	4		1	3	4	3		1	3	4	2		1	3	4	10		1	3	4	1
1	3	4	9		1	3	4	8		1	3	4	7		1	3	4	6		1	3	4	5		1	3	4	4		1	3	4	3		1	3	4	2		1	3	4	10		1	3	4	1
1	3	4	9		1	3	4	8		1	3	4	7		1	3	4	6		1	3	4	5		1	3	4	4		1	3	4	3		1	3	4	2		1	3	4	10		1	3	4	1
1	3	4	9		1	3	4	8		1	3	4	7		1	3	4	6		1	3	4	5		1	3	4	4		1	3	4	3		1	3	4	2		1	3	4	10		1	3	4	1
1	3	4	9		1	3	4	8		1	3	4	7		1	3	4	6		1	3	4	5		1	3	4	4		1	3	4	3		1	3	4	2		1	3	4	10		1	3	4	1
1	3	4	9		1	3	4	8		1	3	4	7		1	3	4	6		1	3	4	5		1	3	4	4		1	3	4	3		1	3	4	2		1	3	4	10		1	3	4	1
1	3	4	9		1	3	4	8		1	3	4	7		1	3	4	6		1	3	4	5		1	3	4	4		1	3	4	3		1	3	4	2		1	3	4	10		1	3	4	1
1	3	4	9		1	3	4	8		1	3	4	7		1	3	4	6		1	3	4	5		1	3	4	4		1	3	4	3		1	3	4	2		1	3	4	10		1	3	4	1
1	3	4	9		1	3	4	8		1	3	4	7		1	3	4	6		1	3	4	5		1	3	4	4		1	3	4	3		1	3	4	2		1	3	4	10		1	3	4	1
1	3	4	9		1	3	4	8		1	3	4	7		1	3	4	6		1	3	4	5		1	3	4	4		1	3	4	3		1	3	4	2		1	3	4	10		1	3	4	1
1	3	4	9		1	3	4	8		1	3	4	7		1	3	4	6		1	3	4	5		1	3	4	4		1	3	4	3		1	3	4	2		1	3	4	10		1	3	4	1
1	3	4	9		1	3	4	8		1	3	4	7		1	3	4	6		1	3	4	5		1	3	4	4		1	3	4	3		1	3	4	2		1	3	4	10		1	3	4	1
1	3	4	9		1	3	4	8		1	3	4	7		1	3	4	6		1	3	4	5		1	3	4	4		1	3	4	3		1	3	4	2		1	3	4	10		1	3	4	1
1	3	4	9		1	3	4	8		1	3	4	7		1	3	4	6		1	3	4	5		1	3	4	4		1	3	4	3		1	3	4	2		1	3	4	10		1	3	4	1
1	3	4	9		1	3	4	8		1	3	4	7		1	3	4	6		1	3	4	5		1	3	4	4		1	3	4	3		1	3	4	2		1	3	4	10		1	3	4	1
1	3	4	9		1	3	4	8		1	3	4	7		1	3	4	6		1	3	4	5		1	3	4	4		1	3	4	3		1	3	4	2		1	3	4	10		1	3	4	1
1	3	4	9		1	3	4	8		1	3	4	7		1	3	4	6		1	3	4	5		1	3	4	4		1	3	4	3		1	3	4	2		1	3	4	10		1	3	4	1
1	3	4	9		1	3	4	8		1	3	4	7		1	3	4	6		1	3	4	5		1	3	4	4		1	3	4	3		1	3	4	2		1	3	4	10		1	3	4	1
1	3	4	9		1	3	4	8		1	3	4	7		1	3	4	6		1	3	4	5		1	3	4	4		1	3	4	3		1	3	4	2		1	3	4	10		1	3	4	1
1	3	4	9		1	3	4	8		1	3	4	7		1	3	4	6		1	3	4	5		1	3	4	4		1	3	4	3		1	3	4	2		1	3	4	10		1	3	4	1
1	3	4	9		1	3	4	8		1	3	4	7		1	3	4	6		1	3	4	5		1	3	4	4		1	3	4	3		1	3	4	2		1	3	4	10		1	3	4	1
1	3	4	9		1	3	4	8		1	3	4	7		1	3	4	6		1	3	4	5		1	3	4	4		1	3	4	3		1	3	4	2		1	3	4	10		1	3	4	1
1	3	4	9		1	3	4	8		1	3	4	7		1	3	4	6		1	3	4	5		1	3	4	4		1	3	4	3		1	3	4	2		1	3	4	10		1	3	4	1
1	3	4	9		1	3	4	8		1	3	4	7		1	3	4	6		1	3	4	5		1	3	4	4		1	3	4	3		1	3	4	2		1	3	4	10		1	3	4	1
1	3	4	9		1	3	4	8		1	3	4	7		1	3	4	6		1	3	4	5		1	3	4	4		1	3	4	3		1	3	4	2		1	3	4	10		1	3	4	1
1	3	4	9		1	3	4	8		1	3	4	7		1	3	4	6		1	3	4	5		1	3	4	4		1	3	4	3		1	3	4	2		1	3	4	10		1	3	4	1
1	3	4	9		1	3	4	8		1	3	4	7		1	3	4	6		1	3	4	5		1	3	4	4		1	3	4	3		1	3	4	2		1	3	4	10		1	3	4	1
1	3	4	9		1	3	4	8		1	3	4	7		1	3	4	6		1	3	4	5		1	3	4	4		1	3	4	3		1	3	4	2		1	3	4	10		1	3	4	1
1	3	4	9		1	3	4	8		1	3	4	7		1	3	4	6		1	3	4	5		1	3	4	4		1	3	4	3		1	3	4	2		1	3	4	10		1	3	4	1
1	3	4	9		1	3	4	8		1	3	4	7		1	3	4	6		1	3	4	5		1	3	4	4		1	3	4	3		1	3	4	2		1	3	4	10		1	3	4	1
1	3	4	9		1	3	4	8		1	3	4	7		1	3	4	6		1	3	4	5		1	3	4	4		1	3	4	3		1	3	4	2		1	3	4	10		1	3	4	1
1	3	4	9		1	3	4	8		1	3	4	7		1	3	4	6		1	3	4	5		1	3	4	4		1	3	4	3		1	3	4	2		1	3	4	10		1	3	4	1
1	3	4	9		1	3	4	8		1	3	4	7		1	3	4	6		1	3	4	5		1	3	4	4		1	3	4	3		1	3	4	2		1	3	4	10		1	3	4	1
1	3	4	9		1	3	4	8		1	3	4	7		1	3	4	6		1	3	4	5		1	3	4	4		1	3	4	3		1	3	4	2		1	3	4	10		1	3	4	1
1	3	4	9		1	3	4	8		1	3	4	7		1	3	4	6		1	3	4	5		1	3	4	4		1	3	4	3		1	3	4	2		1	3	4	10		1	3	4	1
1	3	4	9		1	3	4	8		1	3	4	7		1	3	4	6		1	3	4	5		1	3	4	4		1	3	4	3		1	3	4	2		1	3	4	10		1	3	4	1
1	3	4	9		1	3	4	8		1	3	4	7		1	3	4	6		1	3	4	5		1	3	4	4		1	3	4	3		1	3	4	2		1	3	4	10		1	3	4	1
1	3	4	9		1	3	4	8		1	3	4	7		1	3	4	6		1	3	4	5		1	3	4	4		1	3	4	3		1	3	4	2		1	3	4	10		1	3	4	1
1	3	4	9		1	3	4	8		1	3	4	7		1	3	4	6		1	3	4	5		1	3	4	4		1	3	4	3		1	3	4	2		1	3	4	10		1	3	4	1
1	3	4	9		1	3	4	8		1	3	4	7		1	3	4	6		1	3	4	5		1	3	4	4		1	3	4	3		1	3	4	2		1	3	4	10		1	3	4	1
1	3	4	9		1	3	4	8		1	3	4	7		1	3	4	6		1	3	4	5		1	3	4	4		1	3	4	3		1	3	4	2		1	3	4	10		1	3	4	1
1	3	4	9		1	3	4	8		1	3	4	7		1	3	4	6		1	3	4	5		1	3	4	4		1	3	4	3		1	3	4	2		1	3	4	10		1	3	4	1
1	3	4	9		1	3	4	8		1	3	4	7		1	3	4	6		1	3	4	5		1	3	4	4		1	3	4	3		1	3	4	2		1	3	4	10		1	3	4	1
1	3	4	9		1	3	4	8		1	3	4	7		1	3	4	6		1	3	4	5		1	3	4	4		1	3	4	3		1	3	4	2		1	3	4	10		1	3	4	1
1	3	4	9		1	3	4	8		1	3	4	7		1	3	4	6		1	3	4	5		1	3	4	4		1	3	4	3		1	3	4	2		1	3	4	10		1	3	4	1
1	3	4	9		1	3	4	8		1	3	4	7		1	3	4	6		1	3	4	5		1	3	4	4		1	3	4	3		1	3	4	2		1	3	4	10		1	3	4	1
1	3	4	9		1	3	4	8		1	3	4	7		1	3	4	6		1	3	4	5		1	3	4	4		1	3	4	3		1	3	4	2		1	3	4	10		1	3	4	1
1	3	4	9		1	3	4	8		1	3	4	7		1	3	4	6		1	3	4	5		1	3	4	4		1	3	4	3		1	3	4	2		1	3	4	10		1	3	4	1
1	3	4	9		1	3	4	8		1	3	4	7		1	3	4	6		1	3	4	5		1	3	4	4		1	3	4	3		1	3	4	2		1	3	4	10		1	3	4	1
1	3	4	9		1	3	4	8		1	3	4	7		1	3	4	6		1	3	4	5		1	3	4	4		1	3	4	3		1	3	4	2		1	3	4	10		1	3	4	1
1	3	4	9		1	3	4	8		1	3	4	7		1	3	4	6		1	3	4	5		1	3	4	4		1	3	4	3		1	3	4	2		1	3	4	10		1	3	4	1
1	3	4	9		1	3	4	8		1	3	4	7		1	3	4	6		1	3	4	5		1	3	4	4		1	3	4	3		1	3	4	2		1	3	4	10		1	3	4	1
1	3	4	9		1	3	4	8		1	3	4	7		1	3	4	6		1	3	4	5		1	3	4	4		1	3	4	3		1	3	4	2		1	3	4	10		1	3	4	1
1	3	4	9		1	3	4	8		1	3	4	7		1	3	4	6		1	3	4	5		1	3	4	4		1	3	4	3		1	3	4	2		1	3	4	10		1	3	4	1
1	3	4	9		1	3	4	8		1	3	4	7		1	3	4	6		1	3	4	5		1	3	4	4		1	3	4	3		1	3	4	2		1	3	4	10		1	3	4	1
1	3	4	9		1	3	4	8		1	3	4	7		1	3	4	6		1	3	4	5		1	3	4	4		1	3	4	3		1	3	4	2		1	3	4	10		1	3	4	1
1	3	4	9		1	3	4	8		1	3	4	7		1	3	4	6		1	3	4	5		1	3	4	4		1	3	4	3		1	3	4	2		1	3	4	10		1	3	4	1
1	3	4	9		1	3	4	8		1	3	4	7		1	3	4	6		1	3	4	5		1	3	4	4		1	3	4	3		1	3	4	2		1	3	4	10		1	3	4	1
1	3	4	9		1	3	4	8		1	3	4	7		1	3	4	6		1	3	4	5		1	3	4	4		1	3	4	3		1	3	4	2		1	3	4	10		1	3	4	1
1	3	4	9		1	3	4	8		1	3	4	7		1	3	4	6		1	3	4	5		1	3	4	4		1	3	4	3		1	3	4	2		1	3	4	10		1	3	4	1
1	3	4	9		1	3	4	8		1	3	4	7		1	3	4	6		1	3	4	5		1	3	4	4		1	3	4	3		1	3	4	2		1	3	4	10		1	3	4	1
1	3	4	9		1	3	4	8		1	3	4	7		1	3	4	6		1	3	4	5		1	3	4	4		1	3	4	3		1	3	4	2		1	3	4	10		1	3	4	1
1	3	4	9		1	3	4	8		1	3	4	7		1	3	4	6		1	3	4	5		1	3	4	4		1	3	4	3		1	3	4	2		1	3	4	10		1	3	4	1
1	3	4	9		1	3	4	8		1	3	4	7		1	3	4	6		1	3	4	5		1	3	4	4		1	3	4	3		1	3	4	2		1	3	4	10		1	3	4	1
1	3	4	9		1	3	4	8		1	3	4	7		1	3	4	6		1	3	4	5		1	3	4	4		1	3	4	3		1	3	4	2		1	3	4	10		1	3	4	1
1	3	4	9		1	3	4	8		1	3	4	7		1	3	4	6		1	3	4	5		1	3	4	4		1	3	4	3		1	3	4	2		1	3	4	10		1	3	4	1
1	3	4	9		1	3	4	8		1	3	4	7		1	3	4	6		1	3	4	5		1	3	4	4		1	3	4	3		1	3	4	2		1	3	4	10		1	3	4	1
1	3	4	9		1	3	4	8		1	3	4	7		1	3	4	6		1	3	4	5		1	3	4	4		1	3	4	3		1	3	4	2		1	3	4	10		1	3	4	1
1	3	4	9		1	3	4	8		1	3	4	7		1	3	4	6		1	3	4	5		1	3	4	4		1	3	4	3		1	3	4	2		1	3	4	10		1	3	4	1
1	3	4	9		1	3	4	8		1	3	4	7		1	3	4	6		1	3	4	5		1	3	4	4		1	3	4	3		1	3	4	2		1	3	4	10		1	3	4	1
1	3	4	9		1	3	4	8		1	3	4	7		1	3	4	6		1	3	4	5		1	3	4	4		1	3	4	3		1	3	4	2		1	3	4	10		1	3	4	1
1	3	4	9		1	3	4	8		1	3	4	7		1	3	4	6		1	3	4	5		1	3	4	4		1	3	4	3		1	3	4	2		1	3	4	10		1	3	4	1
1	3	4	9		1	3	4	8		1	3	4	7		1	3	4	6		1	3	4	5		1	3	4	4		1	3	4	3		1	3	4	2		1	3	4	10		1	3	4	1
1	3	4	9		1	3	4	8		1	3	4	7		1	3	4	6		1	3	4	5		1	3	4	4		1	3	4	3		1	3	4	2		1	3	4	10		1	3	4	1
1	3	4	9		1	3	4	8		1	3	4	7		1	3	4	6		1	3	4	5		1	3	4	4		1	3	4	3		1	3	4	2		1	3	4	10		1	3	4	1
1	3	4	9		1	3	4	8		1	3	4	7		1	3	4	6		1	3	4	5		1	3	4	4		1	3	4	3		1	3	4	2		1	3	4	10		1	3	4	1
1	3	4	9		1	3	4	8		1	3	4	7		1	3	4	6		1	3	4	5		1	3	4	4		1	3	4	3		1	3	4	2		1	3	4	10		1	3	4	1
1	3	4	9		1	3	4	8		1	3	4	7		1	3	4	6		1	3	4	5		1	3	4	4		1	3	4	3		1	3	4	2		1	3	4	10		1	3	4	1
1	3	4	9		1	3	4	8		1	3	4	7		1	3	4	6		1	3	4	5		1	3	4	4		1	3	4	3		1	3	4	2		1	3	4	10		1	3	4	1
1	3	4	9		1	3	4	8		1	3	4	7		1	3	4	6		1	3	4	5		1	3	4	4		1	3	4	3		1	3	4	2		1	3	4	10		1	3	4	1
1	3	4	9		1	3	4	8		1	3	4	7		1	3	4	6		1	3	4	5		1	3	4	4		1	3	4	3		1	3	4	2		1	3	4	10		1	3	4	1
1	3	4	9		1	3	4	8		1	3	4	7		1	3	4	6		1	3	4	5		1	3	4	4		1	3	4	3		1	3	4	2		1	3	4	10		1	3	4	1
1	3	4	9		1	3	4	8		1	3	4	7		1	3	4	6		1	3	4	5		1	3	4	4		1	3	4	3		1	3	4	2		1	3	4	10		1	3	4	1
1	3	4	9		1	3	4	8		1	3	4	7		1	3	4	6		1	3	4	5		1	3	4	4		1	3	4	3		1	3	4	2		1	3	4	10		1	3	4	1
1	3	4	9		1	3	4	8		1	3	4	7		1	3	4	6		1	3	4	5		1	3	4	4		1	3	4	3		1	3	4	2		1	3	4	10		1	3	4	1
1	3	4	9		1	3	4	8		1	3	4	7		1	3	4	6		1	3	4	5		1	3	4	4		1	3	4	3		1	3	4	2		1	3	4	10		1	3	4	1
1	3	4	9		1	3	4	8		1	3	4	7		1	3	4	6		1	3	4	5		1	3	4	4		1	3	4	3		1	3	4	2		1	3	4	10		1	3	4	1
1	3	4	9		1	3	4	8		1	3	4	7		1	3	4	6		1	3	4	5		1	3	4	4		1	3	4	3		1	3	4	2		1	3	4	10		1	3	4	1
1	3	4	9		1	3	4	8		1	3	4	7		1	3	4	6		1	3	4	5		1	3	4	4		1	3	4	3		1	3	4	2		1	3	4	10		1	3	4	1
1	3	4	9		1	3	4	8		1	3	4	7		1	3	4	6		1	3	4	5		1	3	4	4		1	3	4	3		1	3	4	2		1	3	4	10		1	3	4	1
1	3	4	9		1	3	4	8		1	3	4	7		1	3	4	6		1	3	4	5		1	3	4	4		1	3	4	3		1	3	4	2		1	3	4	10		1	3	4	1
1	3	4	9		1	3	4	8		1	3	4	7		1	3	4	6		1	3	4	5		1	3	4	4		1	3	4	3		1	3	4	2		1	3	4	10		1	3	4	1
1	3	4	9		1	3	4	8		1	3	4	7		1	3	4	6		1	3	4	5		1	3	4	4		1	3	4	3		1	3	4	2		1	3	4	10		1	3	4	1
1	3	4	9		1	3	4	8		1	3	4	7		1	3	4	6		1	3	4	5		1	3	4	4		1	3	4	3		1	3	4	2		1	3	4	10		1	3	4	1
1	3	4	9		1	3	4	8		1	3	4	7		1	3	4	6		1	3	4	5		1	3	4	4		1	3	4	3		1	3	4	2		1	3	4	10		1	3	4	1
1	3	4	9		1	3	4	8		1	3	4	7		1	3	4	6		1	3	4	5		1	3	4	4		1	3	4	3		1	3	4	2		1	3	4	10		1	3	4	1
1	3	4	9		1	3	4	8		1	3	4	7		1	3	4	6		1	3	4	5		1	3	4	4		1	3	4	3		1	3	4	2		1	3	4	10		1	3	4	1
1	3	4	9		1	3	4	8		1	3	4	7		1	3	4	6		1	3	4	5		1	3	4	4		1	3	4	3		1	3	4	2		1	3	4	10		1	3	4	1
1	3	4	9		1	3	4	8		1	3	4	7		1	3	4	6		1	3	4	5		1	3	4	4		1	3	4	3		1	3	4	2		1	3	4	10		1	3	4	1
1	3	4	9		1	3	4	8		1	3	4	7		1	3	4	6		1	3	4	5		1	3	4	4		1	3	4	3		1	3	4	2		1	3	4	10		1	3	4	1
1	3	4	9		1	3	4	8		1	3	4	7		1	3	4	6		1	3	4	5		1	3	4	4		1	3	4	3		1	3	4	2		1	3	4	10		1	3	4	1
1	3	4	9		1	3	4	8		1	3	4	7		1	3	4	6		1	3	4	5		1	3	4	4		1	3	4	3		1	3	4	2		1	3	4	10		1	3	4	1
1	3	4	9		1	3	4	8		1	3	4	7		1	3	4	6		1	3	4	5		1	3	4	4		1	3	4	3		1	3	4	2		1	3	4	10		1	3	4	1
1	3	4	9		1	3	4	8		1	3	4	7		1	3	4	6		1	3	4	5		1	3	4	4		1	3	4	3		1	3	4	2		1	3	4	10		1	3	4	1
1	3	4	9		1	3	4	8		1	3	4	7		1	3	4	6		1	3	4	5		1	3	4	4		1	3	4	3		1	3	4	2		1	3	4	10		1	3	4	1
1	3	4	9		1	3	4	8		1	3	4	7		1	3	4	6		1	3	4	5		1	3	4	4		1	3	4	3		1	3	4	2		1	3	4	10		1	3	4	1
1	3	4	9		1	3	4	8		1	3	4	7		1	3	4	6		1	3	4	5		1	3	4	4		1	3	4	3		1	3	4	2		1	3	4	10		1	3	4	1
1	3	4	9		1	3	4	8		1	3	4	7		1	3	4	6		1	3	4	5		1	3	4	4		1	3	4	3		1	3	4	2		1	3	4	10		1	3	4	1
1	3	4	9		1	3	4	8		1	3	4	7		1	3	4	6		1	3	4	5		1	3	4	4		1	3	4	3		1	3	4	2		1	3	4	10		1	3	4	1
1	3	4	9		1	3	4	8		1	3	4	7		1	3	4	6		1	3	4	5		1	3	4	4		1	3	4	3		1	3	4	2		1	3	4	10		1	3	4	1
1	3	4	9		1	3	4	8		1	3	4	7		1	3	4	6		1	3	4	5		1	3	4	4		1	3	4	3		1	3	4	2		1	3	4	10		1	3	4	1
1	3	4	9		1	3	4	8		1	3	4	7		1	3	4	6		1	3	4	5		1	3	4	4		1	3	4	3		1	3	4	2		1	3	4	10		1	3	4	1
1	3	4	9		1	3	4	8		1	3	4	7		1	3	4	6		1	3	4	5		1	3	4	4		1	3	4	3		1	3	4	2		1	3	4	10		1	3	4	1
1	3	4	9		1	3	4	8		1	3	4	7		1	3	4	6		1	3	4	5		1	3	4	4		1	3	4	3		1	3	4	2		1	3	4	10		1	3	4	1
1	3	4	9		1	3	4	8		1	3	4	7		1	3	4	6		1	3	4	5		1	3	4	4		1	3	4	3		1	3	4	2		1	3	4	10		1	3	4	1
1	3	4	9		1	3	4	8		1	3	4	7		1	3	4	6		1	3	4	5		1	3	4	4		1	3	4	3		1	3	4	2		1	3	4	10		1	3	4	1
1	3	4	9		1	3	4	8		1	3	4	7		1	3	4	6		1	3	4	5		1	3	4	4		1	3	4	3		1	3	4	2		1	3	4	10		1	3	4	1
1	3	4	9		1	3	4	8		1	3	4	7		1	3	4	6		1	3	4	5		1	3	4	4		1	3	4	3		1	3	4	2		1	3	4	10		1	3	4	1
1	3	4	9		1	3	4	8		1	3	4	7		1	3	4	6		1	3	4	5		1	3	4	4		1	3	4	3		1	3	4	2		1	3	4	10		1	3	4	1
1	3	4	9		1	3	4	8		1	3	4	7		1	3	4	6		1	3	4	5		1	3	4	4		1	3	4	3		1	3	4	2		1	3	4	10		1	3	4	1
1	3	4	9		1	3	4	8		1	3	4	7		1	3	4	6		1	3	4	5		1	3	4	4		1	3	4	3		1	3	4	2		1	3	4	10		1	3	4	1
1	3	4	9		1	3	4	8		1	3	4	7		1	3	4	6		1	3	4	5		1	3	4	4		1	3	4	3		1	3	4	2		1	3	4	10		1	3	4	1
1	3	4	9		1	3	4	8		1	3	4	7		1	3	4	6		1	3	4	5		1	3	4	4		1	3	4	3		1	3	4	2		1	3	4	10		1	3	4	1
1	3	4	9		1	3	4	8		1	3	4	7		1	3	4	6		1	3	4	5		1	3	4	4		1	3	4	3		1	3	4	2		1	3	4	10		1	3	4	1
1	3	4	9		1	3	4	8		1	3	4	7		1	3	4	6		1	3	4	5		1	3	4	4		1	3	4	3		1	3	4	2		1	3	4	10		1	3	4	1
1	3	4	9		1	3	4	8		1	3	4	7		1	3	4	6		1	3	4	5		1	3	4	4		1	3	4	3		1	3	4	2		1	3	4	10		1	3	4	1
1	3	4	9		1	3	4	8		1	3	4	7		1	3	4	6		1	3	4	5		1	3	4	4		1	3	4	3		1	3	4	2		1	3	4	10		1	3	4	1
1	3	4	9		1	3	4	8		1	3	4	7		1	3	4	6		1	3	4	5		1	3	4	4		1	3	4	3		1	3	4	2		1	3	4	10		1	3	4	1
1	3	4	9		1	3	4	8		1	3	4	7		1	3	4	6		1	3	4	5		1	3	4	4		1	3	4	3		1	3	4	2		1	3	4	10		1	3	4	1
1	3	4	9		1	3	4	8		1	3	4	7		1	3	4	6		1	3	4	5		1	3	4	4		1	3	4	3		1	3	4	2		1	3	4	10		1	3	4	1
1	3	4	9		1	3	4	8		1	3	4	7		1	3	4	6		1	3	4	5		1	3	4	4		1	3	4	3		1	3	4	2		1	3	4	10		1	3	4	1
1	3	4	9		1	3	4	8		1	3	4	7		1	3	4	6		1	3	4	5		1	3	4	4		1	3	4	3		1	3	4	2		1	3	4	10		1	3	4	1
1	3	4	9		1	3	4	8		1	3	4	7		1	3	4	6		1	3	4	5		1	3	4	4		1	3	4	3		1	3	4	2		1	3	4	10		1	3	4	1
1	3	4	9		1	3	4	8		1	3	4	7		1	3	4	6		1	3	4	5		1	3	4	4		1	3	4	3		1	3	4	2		1	3	4	10		1	3	4	1
1	3	4	9		1	3	4	8		1	3	4	7		1	3	4	6		1	3	4	5		1	3	4	4		1	3	4	3		1	3	4	2		1	3	4	10		1	3	4	1
1	3	4	9		1	3	4	8		1	3	4	7		1	3	4	6		1	3	4	5		1	3	4	4		1	3	4	3		1	3	4	2		1	3	4	10		1	3	4	1
1	3	4	9		1	3	4	8		1	3	4	7		1	3	4	6		1	3	4	5		1	3	4	4		1	3	4	3		1	3	4	2		1	3	4	10		1	3	4	1
1	3	4	9		1	3	4	8		1	3	4	7		1	3	4	6		1	3	4	5		1	3	4	4		1	3	4	3		1	3	4	2		1	3	4	10		1	3	4	1
1	3	4	9		1	3	4	8		1	3	4	7		1	3	4	6		1	3	4	5		1	3	4	4		1	3	4	3		1	3	4	2		1	3	4	10		1	3	4	1
1	3	4	9		1	3	4	8		1	3	4	7		1	3	4	6		1	3	4	5		1	3	4	4		1	3	4	3		1	3	4	2		1	3	4	10		1	3	4	1
1	3	4	9		1	3	4	8		1	3	4	7		1	3	4	6		1	3	4	5		1	3	4	4		1	3	4	3		1	3	4	2		1	3	4	10		1	3	4	1
1	3	4	9		1	3	4	8		1	3	4	7		1	3	4	6		1	3	4	5		1	3	4	4		1	3	4	3		1	3	4	2		1	3	4	10		1	3	4	1
1	3	4	9		1	3	4	8		1	3	4	7		1	3	4	6		1	3	4	5		1	3	4	4		1	3	4	3		1	3	4	2		1	3	4	10		1	3	4	1
1	3	4	9		1	3	4	8		1	3	4	7		1	3	4	6		1	3	4	5		1	3	4	4		1	3	4	3		1	3	4	2		1	3	4	10		1	3	4	1
1	3	4	9		1	3	4	8		1	3	4	7		1	3	4	6		1	3	4	5		1	3	4	4		1	3	4	3		1	3	4	2		1	3	4	10		1	3	4	1
1	3	4	9		1	3	4	8		1	3	4	7		1	3	4	6		1	3	4	5		1	3	4	4		1	3	4	3		1	3	4	2		1	3	4	10		1	3	4	1
1	3	4	9		1	3	4	8		1	3	4	7		1	3	4	6		1	3	4	5		1	3	4	4		1	3	4	3		1	3	4	2		1	3	4	10		1	3	4	1
1	3	4	9		1	3	4	8		1	3	4	7		1	3	4	6		1	3	4	5		1	3	4	4		1	3	4	3		1	3	4	2		1	3	4	10		1	3	4	1
1	3	4	9		1	3	4	8		1	3	4	7		1	3	4	6		1	3	4	5		1	3	4	4		1	3	4	3		1	3	4	2		1	3	4	10		1	3	4	1
1	3	4	9		1	3	4	8		1	3	4	7		1	3	4	6		1	3	4	5		1	3	4	4		1	3	4	3		1	3	4	2		1	3	4	10		1	3	4	1
1	3	4	9		1	3	4	8		1	3	4	7		1	3	4	6		1	3	4	5		1	3	4	4		1	3	4	3		1	3	4	2		1	3	4	10		1	3	4	1
1	3	4	9		1	3	4	8		1	3	4	7		1	3	4	6		1	3	4	5		1	3	4	4		1	3	4	3		1	3	4	2		1	3	4	10		1	3	4	1
1	3	4	9		1	3	4	8		1	3	4	7		1	3	4	6		1	3	4	5		1	3	4	4		1	3	4	3		1	3	4	2		1	3	4	10		1	3	4	1
1	3	4	9		1	3	4	8		1	3	4	7		1	3	4	6		1	3	4	5		1	3	4	4		1	3	4	3		1	3	4	2		1	3	4	10		1	3	4	1
1	3	4	9		1	3	4	8		1	3	4	7		1	3	4	6		1	3	4	5		1	3	4	4		1	3	4	3		1	3	4	2		1	3	4	10		1	3	4	1
1	3	4	9		1	3	4	8		1	3	4	7		1	3	4	6		1	3	4	5		1	3	4	4		1	3	4	3		1	3	4	2		1	3	4	10		1	3	4	1
1	3	4	9		1	3	4	8		1	3	4	7		1	3	4	6		1	3	4	5		1	3	4	4		1	3	4	3		1	3	4	2		1	3	4	10		1	3	4	1
1	3	4	9		1	3	4	8		1	3	4	7		1	3	4	6		1	3	4	5		1	3	4	4		1	3	4	3		1	3	4	2		1	3	4	10		1	3	4	1
1	3	4	9		1	3	4	8		1	3	4	7		1	3	4	6		1	3	4	5		1	3	4	4		1	3	4	3		1	3	4	2		1	3	4	10		1	3	4	1
1	3	4	9		1	3	4	8		1	3	4	7		1	3	4	6		1	3	4	5		1	3	4	4		1	3	4	3		1	3	4	2		1	3	4	10		1	3	4	1
1	3	4	9		1	3	4	8		1	3	4	7		1	3	4	6		1	3	4	5		1	3	4	4		1	3	4	3		1	3	4	2		1	3	4	10		1	3	4	1
1	3	4	9		1	3	4	8		1	3	4	7		1	3	4	6		1	3	4	5		1	3	4	4		1	3	4	3		1	3	4	2		1	3	4	10		1	3	4	1
1	3	4	9		1	3	4	8		1	3	4	7		1	3	4	6		1	3	4	5		1	3	4	4		1	3	4	3		1	3	4	2		1	3	4	10		1	3	4	1
1	3	4	9		1	3	4	8		1	3	4	7		1	3	4	6		1	3	4	5		1	3	4	4		1	3	4	3		1	3	4	2		1	3	4	10		1	3	4	1
1	3	4	9		1	3	4	8		1	3	4	7		1	3	4	6		1	3	4	5		1	3	4	4		1	3	4	3		1	3	4	2		1	3	4	10		1	3	4	1
1	3	4	9		1	3	4	8		1	3	4	7		1	3	4	6		1	3	4	5		1	3	4	4		1	3	4	3		1	3	4	2		1	3	4	10		1	3	4	1
1	3	4	9		1	3	4	8		1	3	4	7		1	3	4	6		1	3	4	5		1	3	4	4		1	3	4	3		1	3	4	2		1	3	4	10		1	3	4	1
1	3	4	9		1	3	4	8		1	3	4	7		1	3	4	6		1	3	4	5		1	3	4	4		1	3	4	3		1	3	4	2		1	3	4	10		1	3	4	1
1	3	4	9		1	3	4	8		1	3	4	7		1	3	4	6		1	3	4	5		1	3	4	4		1	3	4	3		1	3	4	2		1	3	4	10		1	3	4	1
1	3	4	9		1	3	4	8		1	3	4	7		1	3	4	6		1	3	4	5		1	3	4	4		1	3	4	3		1	3	4	2		1	3	4	10		1	3	4	1
1	3	4	9		1	3	4	8		1	3	4	7		1	3	4	6		1	3	4	5		1	3	4	4		1	3	4	3		1	3	4	2		1	3	4	10		1	3	4	1
1	3	4	9		1	3	4	8		1	3	4	7		1	3	4	6		1	3	4	5		1	3	4	4		1	3	4	3		1	3	4	2		1	3	4	10		1	3	4	1
1	3	4	9		1	3	4	8		1	3	4	7		1	3	4	6		1	3	4	5		1	3	4	4		1	3	4	3		1	3	4	2		1	3	4	10		1	3	4	1
1	3	4	9		1	3	4	8		1	3	4	7		1	3	4	6		1	3	4	5		1	3	4	4		1	3	4	3		1	3	4	2		1	3	4	10		1	3	4	1
1	3	4	9		1	3	4	8		1	3	4	7		1	3	4	6		1	3	4	5		1	3	4	4		1	3	4	3		1	3	4	2		1	3	4	10		1	3	4	1
1	3	4	9		1	3	4	8		1	3	4	7		1	3	4	6		1	3	4	5		1	3	4	4		1	3	4	3		1	3	4	2		1	3	4	10		1	3	4	1
1	3	4	9		1	3	4	8		1	3	4	7		1	3	4	6		1	3	4	5		1	3	4	4		1	3	4	3		1	3	4	2		1	3	4	10		1	3	4	1
1	3	4	9		1	3	4	8		1	3	4	7		1	3	4	6		1	3	4	5		1	3	4	4		1	3	4	3		1	3	4	2		1	3	4	10		1	3	4	1
1	3	4	9		1	3	4	8		1	3	4	7		1	3	4	6		1	3	4	5		1	3	4	4		1	3	4	3		1	3	4	2		1	3	4	10		1	3	4	1
1	3	4	9		1	3	4	8		1	3	4	7		1	3	4	6		1	3	4	5		1	3	4	4		1	3	4	3		1	3	4	2		1	3	4	10		1	3	4	1
1	3	4	9		1	3	4	8		1	3	4	7		1	3	4	6		1	3	4	5		1	3	4	4		1	3	4	3		1	3	4	2		1	3	4	10		1	3	4	1
1	3	4	9		1	3	4	8		1	3	4	7		1	3	4	6		1	3	4	5		1	3	4	4		1	3	4	3		1	3	4	2		1	3	4	10		1	3	4	1
1	3	4	9		1	3	4	8		1	3	4	7		1	3	4	6		1	3	4	5		1	3	4	4		1	3	4	3		1	3	4	2		1	3	4	10		1	3	4	1
1	3	4	9		1	3	4	8		1	3	4	7		1	3	4	6		1	3	4	5		1	3	4	4		1	3	4	3		1	3	4	2		1	3	4	10		1	3	4	1
1	3	4	9		1	3	4	8		1	3	4	7		1	3	4	6		1	3	4	5		1	3	4	4		1	3	4	3		1	3	4	2		1	3	4	10		1	3	4	1
1	3	4	9		1	3	4	8		1	3	4	7		1	3	4	6		1	3	4	5		1	3	4	4		1	3	4	3		1	3	4	2		1	3	4	10		1	3	4	1
1	3	4	9		1	3	4	8		1	3	4	7		1	3	4	6		1	3	4	5		1	3	4	4		1	3	4	3		1	3	4	2		1	3	4	10		1	3	4	1
1	3	4	9		1	3	4	8		1	3	4	7		1	3	4	6		1	3	4	5		1	3	4	4		1	3	4	3		1	3	4	2		1	3	4	10		1	3	4	1
1	3	4	9		1	3	4	8		1	3	4	7		1	3	4	6		1	3	4	5		1	3	4	4		1	3	4	3		1	3	4	2		1	3	4	10		1	3	4	1
1	3	4	9		1	3	4	8		1	3	4	7		1	3	4	6		1	3	4	5		1	3	4	4		1	3	4	3		1	3	4	2		1	3	4	10		1	3	4	1
1	3	4	9		1	3	4	8		1	3	4	7		1	3	4	6		1	3	4	5		1	3	4	4		1	3	4	3		1	3	4	2		1	3	4	10		1	3	4	1
1	3	4	9		1	3	4	8		1	3	4	7		1	3	4	6		1	3	4	5		1	3	4	4		1	3	4	3		1	3	4	2		1	3	4	10		1	3	4	1
1	3	4	9		1	3	4	8		1	3	4	7		1	3	4	6		1	3	4	5		1	3	4	4		1	3	4	3		1	3	4	2		1	3	4	10		1	3	4	1
1	3	4	9		1	3	4	8		1	3	4	7		1	3	4	6		1	3	4	5		1	3	4	4		1	3	4	3		1	3	4	2		1	3	4	10		1	3	4	1
1	3	4	9		1	3	4	8		1	3	4	7		1	3	4	6		1	3	4	5		1	3	4	4		1	3	4	3		1	3	4	2		1	3	4	10		1	3	4	1
1	3	4	9		1	3	4	8		1	3	4	7		1	3	4	6		1	3	4	5		1	3	4	4		1	3	4	3		1	3	4	2		1	3	4	10		1	3	4	1
1	3	4	9		1	3	4	8		1	3	4	7		1	3	4	6		1	3	4	5		1	3	4	4		1	3	4	3		1	3	4	2		1	3	4	10		1	3	4	1
1	3	4	9		1	3	4	8		1	3	4	7		1	3	4	6		1	3	4	5		1	3	4	4		1	3	4	3		1	3	4	2		1	3	4	10		1	3	4	1
1	3	4	9		1	3	4	8		1	3	4	7		1	3	4	6		1	3	4	5		1	3	4	4		1	3	4	3		1	3	4	2		1	3	4	10		1	3	4	1
1	3	4	9		1	3	4	8		1	3	4	7		1	3	4	6		1	3	4	5		1	3	4	4		1	3	4	3		1	3	4	2		1	3	4	10		1	3	4	1
1	3	4	9		1	3	4	8		1	3	4	7		1	3	4	6		1	3	4	5		1	3	4	4		1	3	4	3		1	3	4	2		1	3	4	10		1	3	4	1
1	3	4	9		1	3	4	8		1	3	4	7		1	3	4	6		1	3	4	5		1	3	4	4		1	3	4	3		1	3	4	2		1	3	4	10		1	3	4	1
1	3	4	9		1	3	4	8		1	3	4	7		1	3	4	6		1	3	4	5		1	3	4	4		1	3	4	3		1	3	4	2		1	3	4	10		1	3	4	1
1	3	4	9		1	3	4	8		1	3	4	7		1	3	4	6		1	3	4	5		1	3	4	4		1	3	4	3		1	3	4	2		1	3	4	10		1	3	4	1
1	3	4	9		1	3	4	8		1	3	4	7		1	3	4	6		1	3	4	5		1	3	4	4		1	3	4	3		1	3	4	2		1	3	4	10		1	3	4	1
1	3	4	9		1	3	4	8		1	3	4	7		1	3	4	6		1	3	4	5		1	3	4	4		1	3	4	3		1	3	4	2		1	3	4	10		1	3	4	1
1	3	4	9		1	3	4	8		1	3	4	7		1	3	4	6		1	3	4	5		1	3	4	4		1	3	4	3		1	3	4	2		1	3	4	10		1	3	4	1
1	3	4	9		1	3	4	8		1	3	4	7		1	3	4	6		1	3	4	5		1	3	4	4		1	3	4	3		1	3	4	2		1	3	4	10		1	3	4	1
1	3	4	9		1	3	4	8		1	3	4	7		1	3	4	6		1	3	4	5		1	3	4	4		1	3	4	3		1	3	4	2		1	3	4	10		1	3	4	1
1	3	4	9		1	3	4	8		1	3	4	7		1	3	4	6		1	3	4	5		1	3	4	4		1	3	4	3		1	3	4	2		1	3	4	10		1	3	4	1
1	3	4	9		1	3	4	8		1	3	4	7		1	3	4	6		1	3	4	5		1	3	4	4		1	3	4	3		1	3	4	2		1	3	4	10		1	3	4	1
1	3	4	9		1	3	4	8		1	3	4	7		1	3	4	6		1	3	4	5		1	3	4	4		1	3	4	3		1	3	4	2		1	3	4	10		1	3	4	1
1	3	4	9		1	3	4	8		1	3	4	7		1	3	4	6		1	3	4	5		1	3	4	4		1	3	4	3		1	3	4	2		1	3	4	10		1	3	4	1
1	3	4	9		1	3	4	8		1	3	4	7		1	3	4	6		1	3	4	5		1	3	4	4		1	3	4	3		1	3	4	2		1	3	4	10		1	3	4	1
1	3	4	9		1	3	4	8		1	3	4	7		1	3	4	6		1	3	4	5		1	3	4	4		1	3	4	3		1	3	4	2		1	3	4	10		1	3	4	1
1	3	4	9		1	3	4	8		1	3	4	7		1	3	4	6		1	3	4	5		1	3	4	4		1	3	4	3		1	3	4	2		1	3	4	10		1	3	4	1
1	3	4	9		1	3	4	8		1	3	4	7		1	3	4	6		1	3	4	5		1	3	4	4		1	3	4	3		1	3	4	2		1	3	4	10		1	3	4	1
1	3	4	9		1	3	4	8		1	3	4	7		1	3	4	6		1	3	4	5		1	3	4	4		1	3	4	3		1	3	4	2		1	3	4	10		1	3	4	1
1	3	4	9		1	3	4	8		1	3	4	7		1	3	4	6		1	3	4	5		1	3	4	4		1	3	4	3		1	3	4	2		1	3	4	10		1	3	4	1
1	3	4	9		1	3	4	8		1	3	4	7		1	3	4	6		1	3	4	5		1	3	4	4		1	3	4	3		1	3	4	2		1	3	4	10		1	3	4	1
1	3	4	9		1	3	4	8		1	3	4	7		1	3	4	6		1	3	4	5		1	3	4	4		1	3	4	3		1	3	4	2		1	3	4	10		1	3	4	1
1	3	4	9		1	3	4	8		1	3	4	7		1	3	4	6		1	3	4	5		1	3	4	4		1	3	4	3		1	3	4	2		1	3	4	10		1	3	4	1
1	3	4	9		1	3	4	8		1	3	4	7		1	3	4	6		1	3	4	5		1	3	4	4		1	3	4	3		1	3	4	2		1	3	4	10		1	3	4	1
1	3	4	9		1	3	4	8		1	3	4	7		1	3	4	6		1	3	4	5		1	3	4	4		1	3	4	3		1	3	4	2		1	3	4	10		1	3	4	1
1	3	4	9		1	3	4	8		1	3	4	7		1	3	4	6		1	3	4	5		1	3	4	4		1	3	4	3		1	3	4	2		1	3	4	10		1	3	4	1
1	3	4	9		1	3	4	8		1	3	4	7		1	3	4	6		1	3	4	5		1	3	4	4		1	3	4	3		1	3	4	2		1	3	4	10		1	3	4	1
1	3	4	9		1	3	4	8		1	3	4	7		1	3	4	6		1	3	4	5		1	3	4	4		1	3	4	3		1	3	4	2		1	3	4	10		1	3	4	1
1	3	4	9		1	3	4	8		1	3	4	7		1	3	4	6		1	3	4	5		1	3	4	4		1	3	4	3		1	3	4	2		1	3	4	10		1	3	4	1
1	3	4	9		1	3	4	8		1	3	4	7		1	3	4	6		1	3	4	5		1	3	4	4		1	3	4	3		1	3	4	2		1	3	4	10		1	3	4	1
1	3	4	9		1	3	4	8		1	3	4	7		1	3	4	6		1	3	4	5		1	3	4	4		1	3	4	3		1	3	4	2		1	3	4	10		1	3	4	1
1	3	4	9		1	3	4	8		1	3	4	7		1	3	4	6		1	3	4	5		1	3	4	4		1	3	4	3		1	3	4	2		1	3	4	10		1	3	4	1
1	3	4	9		1	3	4	8		1	3	4	7		1	3	4	6		1	3	4	5		1	3	4	4		1	3	4	3		1	3	4	2		1	3	4	10		1	3	4	1
1	3	4	9		1	3	4	8		1	3	4	7		1	3	4	6		1	3	4	5		1	3	4	4		1	3	4	3		1	3	4	2		1	3	4	10		1	3	4	1
1	3	4	9		1	3	4	8		1	3	4	7		1	3	4	6		1	3	4	5		1	3	4	4		1	3	4	3		1	3	4	2		1	3	4	10		1	3	4	1
1	3	4	9		1	3	4	8		1	3	4	7		1	3	4	6		1	3	4	5		1	3	4	4		1	3	4	3		1	3	4	2		1	3	4	10		1	3	4	1
1	3	4	9		1	3	4	8		1	3	4	7		1	3	4	6		1	3	4	5		1	3	4	4		1	3	4	3		1	3	4	2		1	3	4	10		1	3	4	1
1	3	4	9		1	3	4	8		1	3	4	7		1	3	4	6		1	3	4	5		1	3	4	4		1	3	4	3		1	3	4	2		1	3	4	10		1	3	4	1
1	3	4	9		1	3	4	8		1	3	4	7		1	3	4	6		1	3	4	5		1	3	4	4		1	3	4	3		1	3	4	2		1	3	4	10		1	3	4	1
1	3	4	9		1	3	4	8		1	3	4	7		1	3	4	6		1	3	4	5		1	3	4	4		1	3	4	3		1	3	4	2		1	3	4	10		1	3	4	1
1	3	4	9		1	3	4	8		1	3	4	7		1	3	4	6		1	3	4	5		1	3	4	4		1	3	4	3		1	3	4	2		1	3	4	10		1	3	4	1
1	3	4	9		1	3	4	8		1	3	4	7		1	3	4	6		1	3	4	5		1	3	4	4		1	3	4	3		1	3	4	2		1	3	4	10		1	3	4	1
1	3	4	9		1	3	4	8		1	3	4	7		1	3	4	6		1	3	4	5		1	3	4	4		1	3	4	3		1	3	4	2		1	3	4	10		1	3	4	1
1	3	4	9		1	3	4	8		1	3	4	7		1	3	4	6		1	3	4	5		1	3	4	4		1	3	4	3		1	3	4	2		1	3	4	10		1	3	4	1
1	3	4	9		1	3	4	8		1	3	4	7		1	3	4	6		1	3	4	5		1	3	4	4		1	3	4	3		1	3	4	2		1	3	4	10		1	3	4	1
1	3	4	9		1	3	4	8		1	3	4	7		1	3	4	6		1	3	4	5		1	3	4	4		1	3	4	3		1	3	4	2		1	3	4	10		1	3	4	1
1	3	4	9		1	3	4	8		1	3	4	7		1	3	4	6		1	3	4	5		1	3	4	4		1	3	4	3		1	3	4	2		1	3	4	10		1	3	4	1
1	3	4	9		1	3	4	8		1	3	4	7		1	3	4	6		1	3	4	5		1	3	4	4		1	3	4	3		1	3	4	2		1	3	4	10		1	3	4	1
1	3	4	9		1	3	4	8		1	3	4	7		1	3	4	6		1	3	4	5		1	3	4	4		1	3	4	3		1	3	4	2		1	3	4	10		1	3	4	1
1	3	4	9		1	3	4	8		1	3	4	7		1	3	4	6		1	3	4	5		1	3	4	4		1	3	4	3		1	3	4	2		1	3	4	10		1	3	4	1
1	3	4	9		1	3	4	8		1	3	4	7		1	3	4	6		1	3	4	5		1	3	4	4		1	3	4	3		1	3	4	2		1	3	4	10		1	3	4	1
1	3	4	9		1	3	4	8		1	3	4	7		1	3	4	6		1	3	4	5		1	3	4	4		1	3	4	3		1	3	4	2		1	3	4	10		1	3	4	1
1	3	4	9		1	3	4	8		1	3	4	7		1	3	4	6		1	3	4	5		1	3	4	4		1	3	4	3		1	3	4	2		1	3	4	10		1	3	4	1
1	3	4	9		1	3	4	8		1	3	4	7		1	3	4	6		1	3	4	5		1	3	4	4		1	3	4	3		1	3	4	2		1	3	4	10		1	3	4	1
1	3	4	9		1	3	4	8		1	3	4	7		1	3	4	6		1	3	4	5		1	3	4	4		1	3	4	3		1	3	4	2		1	3	4	10		1	3	4	1
1	3	4	9		1	3	4	8		1	3	4	7		1	3	4	6		1	3	4	5		1	3	4	4		1	3	4	3		1	3	4	2		1	3	4	10		1	3	4	1
1	3	4	9		1	3	4	8		1	3	4	7		1	3	4	6		1	3	4	5		1	3	4	4		1	3	4	3		1	3	4	2		1	3	4	10		1	3	4	1
1	3	4	9		1	3	4	8		1	3	4	7		1	3	4	6		1	3	4	5		1	3	4	4		1	3	4	3		1	3	4	2		1	3	4	10		1	3	4	1
1	3	4	9		1	3	4	8		1	3	4	7		1	3	4	6		1	3	4	5		1	3	4	4		1	3	4	3		1	3	4	2		1	3	4	10		1	3	4	1
1	3	4	9		1	3	4	8		1	3	4	7		1	3	4	6		1	3	4	5		1	3	4	4		1	3	4	3		1	3	4	2		1	3	4	10		1	3	4	1
1	3	4	9		1	3	4	8		1	3	4	7		1	3	4	6		1	3	4	5		1	3	4	4		1	3	4	3		1	3	4	2		1	3	4	10		1	3	4	1
1	3	4	9		1	3	4	8		1	3	4	7		1	3	4	6		1	3	4	5		1	3	4	4		1	3	4	3		1	3	4	2		1	3	4	10		1	3	4	1
1	3	4	9		1	3	4	8		1	3	4	7		1	3	4	6		1	3	4	5		1	3	4	4		1	3	4	3		1	3	4	2		1	3	4	10		1	3	4	1
1	3	4	9		1	3	4	8		1	3	4	7		1	3	4	6		1	3	4	5		1	3	4	4		1	3	4	3		1	3	4	2		1	3	4	10		1	3	4	1
1	3	4	9		1	3	4	8		1	3	4	7		1	3	4	6		1	3	4	5		1	3	4	4		1	3	4	3		1	3	4	2		1	3	4	10		1	3	4	1
1	3	4	9		1	3	4	8		1	3	4	7		1	3	4	6		1	3	4	5		1	3	4	4		1	3	4	3		1	3	4	2		1	3	4	10		1	3	4	1
1	3	4	9		1	3	4	8		1	3	4	7		1	3	4	6		1	3	4	5		1	3	4	4		1	3	4	3		1	3	4	2		1	3	4	10		1	3	4	1
1	3	4	9		1	3	4	8		1	3	4	7		1	3	4	6		1	3	4	5		1	3	4	4		1	3	4	3		1	3	4	2		1	3	4	10		1	3	4	1
1	3	4	9		1	3	4	8		1	3	4	7		1	3	4	6		1	3	4	5		1	3	4	4		1	3	4	3		1	3	4	2		1	3	4	10		1	3	4	1
1	3	4	9		1	3	4	8		1	3	4	7		1	3	4	6		1	3	4	5		1	3	4	4		1	3	4	3		1	3	4	2		1	3	4	10		1	3	4	1
1	3	4	9		1	3	4	8		1	3	4	7		1	3	4	6		1	3	4	5		1	3	4	4		1	3	4	3		1	3	4	2		1	3	4	10		1	3	4	1
1	3	4	9		1	3	4	8		1	3	4	7		1	3	4	6		1	3	4	5		1	3	4	4		1	3	4	3		1	3	4	2		1	3	4	10		1	3	4	1
1	3	4	9		1	3	4	8		1	3	4	7		1	3	4	6		1	3	4	5		1	3	4	4		1	3	4	3		1	3	4	2		1	3	4	10		1	3	4	1
1	3	4	9		1	3	4	8		1	3	4	7		1	3	4	6		1	3	4	5		1	3	4	4		1	3	4	3		1	3	4	2		1	3	4	10		1	3	4	1
1	3	4	9		1	3	4	8		1	3	4	7		1	3	4	6		1	3	4	5		1	3	4	4		1	3	4	3		1	3	4	2		1	3	4	10		1	3	4	1
1	3	4	9		1	3	4	8		1	3	4	7		1	3	4	6		1	3	4	5		1	3	4	4		1	3	4	3		1	3	4	2		1	3	4	10		1	3	4	1
1	3	4	9		1	3	4	8		1	3	4	7		1	3	4	6		1	3	4	5		1	3	4	4		1	3	4	3		1	3	4	2		1	3	4	10		1	3	4	1
1	3	4	9		1	3	4	8		1	3	4	7		1	3	4	6		1	3	4	5		1	3	4	4		1	3	4	3		1	3	4	2		1	3	4	10		1	3	4	1
1	3	4	9		1	3	4	8		1	3	4	7		1	3	4	6		1	3	4	5		1	3	4	4		1	3	4	3		1	3	4	2		1	3	4	10		1	3	4	1
1	3	4	9		1	3	4	8		1	3	4	7		1	3	4	6		1	3	4	5		1	3	4	4		1	3	4	3		1	3	4	2		1	3	4	10		1	3	4	1
1	3	4	9		1	3	4	8		1	3	4	7		1	3	4	6		1	3	4	5		1	3	4	4		1	3	4	3		1	3	4	2		1	3	4	10		1	3	4	1
1	3	4	9		1	3	4	8		1	3	4	7		1	3	4	6		1	3	4	5		1	3	4	4		1	3	4	3		1	3	4	2		1	3	4	10		1	3	4	1
1	3	4	9		1	3	4	8		1	3	4	7		1	3	4	6		1	3	4	5		1	3	4	4		1	3	4	3		1	3	4	2		1	3	4	10		1	3	4	1
1	3	4	9		1	3	4	8		1	3	4	7		1	3	4	6		1	3	4	5		1	3	4	4		1	3	4	3		1	3	4	2		1	3	4	10		1	3	4	1
1	3	4	9		1	3	4	8		1	3	4	7		1	3	4	6		1	3	4	5		1	3	4	4		1	3	4	3		1	3	4	2		1	3	4	10		1	3	4	1
1	3	4	9		1	3	4	8		1	3	4	7		1	3	4	6		1	3	4	5		1	3	4	4		1	3	4	3		1	3	4	2		1	3	4	10		1	3	4	1
1	3	4	9		1	3	4	8		1	3	4	7		1	3	4	6		1	3	4	5		1	3	4	4		1	3	4	3		1	3	4	2		1	3	4	10		1	3	4	1
1	3	4	9		1	3	4	8		1	3	4	7		1	3	4	6		1	3	4	5		1	3	4	4		1	3	4	3		1	3	4	2		1	3	4	10		1	3	4	1
1	3	4	9		1	3	4	8		1	3	4	7		1	3	4	6		1	3	4	5		1	3	4	4		1	3	4	3		1	3	4	2		1	3	4	10		1	3	4	1
1	3	4	9		1	3	4	8		1	3	4	7		1	3	4	6		1	3	4	5		1	3	4	4		1	3	4	3		1	3	4	2		1	3	4	10		1	3	4	1
1	3	4	9		1	3	4	8		1	3	4	7		1	3	4	6		1	3	4	5		1	3	4	4		1	3	4	3		1	3	4	2		1	3	4	10		1	3	4	1
1	3	4	9		1	3	4	8		1	3	4	7		1	3	4	6		1	3	4	5		1	3	4	4		1	3	4	3		1	3	4	2		1	3	4	10		1	3	4	1
1	3	4	9		1	3	4	8		1	3	4	7		1	3	4	6		1	3	4	5		1	3	4	4		1	3	4	3		1	3	4	2		1	3	4	10		1	3	4	1
1	3	4	9		1	3	4	8		1	3	4	7		1	3	4	6		1	3	4	5		1	3	4	4		1	3	4	3		1	3	4	2		1	3	4	10		1	3	4	1
1	3	4	9		1	3	4	8		1	3	4	7		1	3	4	6		1	3	4	5		1	3	4	4		1	3	4	3		1	3	4	2		1	3	4	10		1	3	4	1
1	3	4	9		1	3	4	8		1	3	4	7		1	3	4	6		1	3	4	5		1	3	4	4		1	3	4	3		1	3	4	2		1	3	4	10		1	3	4	1
1	3	4	9		1	3	4	8		1	3	4	7		1	3	4	6		1	3	4	5		1	3	4	4		1	3	4	3		1	3	4	2		1	3	4	10		1	3	4	1
1	3	4	9		1	3	4	8		1	3	4	7		1	3	4	6		1	3	4	5		1	3	4	4		1	3	4	3		1	3	4	2		1	3	4	10		1	3	4	1
1	3	4	9		1	3	4	8		1	3	4	7		1	3	4	6		1	3	4	5		1	3	4	4		1	3	4	3		1	3	4	2		1	3	4	10		1	3	4	1
1	3	4	9		1	3	4	8		1	3	4	7		1	3	4	6		1	3	4	5		1	3	4	4		1	3	4	3		1	3	4	2		1	3	4	10		1	3	4	1
1	3	4	9		1	3	4	8		1	3	4	7		1	3	4	6		1	3	4	5		1	3	4	4		1	3	4	3		1	3	4	2		1	3	4	10		1	3	4	1
1	3	4	9		1	3	4	8		1	3	4	7		1	3	4	6		1	3	4	5		1	3	4	4		1	3	4	3		1	3	4	2		1	3	4	10		1	3	4	1
1	3	4	9		1	3	4	8		1	3	4	7		1	3	4	6		1	3	4	5		1	3	4	4		1	3	4	3		1	3	4	2		1	3	4	10		1	3	4	1
1	3	4	9		1	3	4	8		1	3	4	7		1	3	4	6		1	3	4	5		1	3	4	4		1	3	4	3		1	3	4	2		1	3	4	10		1	3	4	1
1	3	4	9		1	3	4	8		1	3	4	7		1	3	4	6		1	3	4	5		1	3	4	4		1	3	4	3		1	3	4	2		1	3	4	10		1	3	4	1
1	3	4	9		1	3	4	8		1	3	4	7		1	3	4	6		1	3	4	5		1	3	4	4		1	3	4	3		1	3	4	2		1	3	4	10		1	3	4	1
1	3	4	9		1	3	4	8		1	3	4	7		1	3	4	6		1	3	4	5		1	3	4	4		1	3	4	3		1	3	4	2		1	3	4	10		1	3	4	1
1	3	4	9		1	3	4	8		1	3	4	7		1	3	4	6		1	3	4	5		1	3	4	4		1	3	4	3		1	3	4	2		1	3	4	10		1	3	4	1
1	3	4	9		1	3	4	8		1	3	4	7		1	3	4	6		1	3	4	5		1	3	4	4		1	3	4	3		1	3	4	2		1	3	4	10		1	3	4	1
1	3	4	9		1	3	4	8		1	3	4	7		1	3	4	6		1	3	4	5		1	3	4	4		1	3	4	3		1	3	4	2		1	3	4	10		1	3	4	1
1	3	4	9		1	3	4	8		1	3	4	7		1	3	4	6		1	3	4	5		1	3	4	4		1	3	4	3		1	3	4	2		1	3	4	10		1	3	4	1
1	3	4	9		1	3	4	8		1	3	4	7		1	3	4	6		1	3	4	5		1	3	4	4		1	3	4	3		1	3	4	2		1	3	4	10		1	3	4	1
1	3	4	9		1	3	4	8		1	3	4	7		1	3	4	6		1	3	4	5		1	3	4	4		1	3	4	3		1	3	4	2		1	3	4	10		1	3	4	1
1	3	4	9		1	3	4	8		1	3	4	7		1	3	4	6		1	3	4	5		1	3	4	4		1	3	4	3		1	3	4	2		1	3	4	10		1	3	4	1
1	3	4	9		1	3	4	8		1	3	4	7		1	3	4	6		1	3	4	5		1	3	4	4		1	3	4	3		1	3	4	2		1	3	4	10		1	3	4	1
1	3	4	9		1	3	4	8		1	3	4	7		1	3	4	6		1	3	4	5		1	3	4	4		1	3	4	3		1	3	4	2		1	3	4	10		1	3	4	1
1	3	4	9		1	3	4	8		1	3	4	7		1	3	4	6		1	3	4	5		1	3	4	4		1	3	4	3		1	3	4	2		1	3	4	10		1	3	4	1
1	3	4	9		1	3	4	8		1	3	4	7		1	3	4	6		1	3	4	5		1	3	4	4		1	3	4	3		1	3	4	2		1	3	4	10		1	3	4	1
1	3	4	9		1	3	4	8		1	3	4	7		1	3	4	6		1	3	4	5		1	3	4	4		1	3	4	3		1	3	4	2		1	3	4	10		1	3	4	1
1	3	4	9		1	3	4	8		1	3	4	7		1	3	4	6		1	3	4	5		1	3	4	4		1	3	4	3		1	3	4	2		1	3	4	10		1	3	4	1
1	3	4	9		1	3	4	8		1	3	4	7		1	3	4	6		1	3	4	5		1	3	4	4		1	3	4	3		1	3	4	2		1	3	4	10		1	3	4	1
1	3	4	9		1	3	4	8		1	3	4	7		1	3	4	6		1	3	4	5		1	3	4	4		1	3	4	3		1	3	4	2		1	3	4	10		1	3	4	1
1	3	4	9		1	3	4	8		1	3	4	7		1	3	4	6		1	3	4	5		1	3	4	4		1	3	4	3		1	3	4	2		1	3	4	10		1	3	4	1
1	3	4	9		1	3	4	8		1	3	4	7		1	3	4	6		1	3	4	5		1	3	4	4		1	3	4	3		1	3	4	2		1	3	4	10		1	3	4	1
1	3	4	9		1	3	4	8		1	3	4	7		1	3	4	6		1	3	4	5		1	3	4	4		1	3	4	3		1	3	4	2		1	3	4	10		1	3	4	1
1	3	4	9		1	3	4	8		1	3	4	7		1	3	4	6		1	3	4	5		1	3	4	4		1	3	4	3		1	3	4	2		1	3	4	10		1	3	4	1
1	3	4	9		1	3	4	8		1	3	4	7		1	3	4	6		1	3	4	5		1	3	4	4		1	3	4	3		1	3	4	2		1	3	4	10		1	3	4	1
1	3	4	9		1	3	4	8		1	3	4	7		1	3	4	6		1	3	4	5		1	3	4	4		1	3	4	3		1	3	4	2		1	3	4	10		1	3	4	1
1	3	4	9		1	3	4	8		1	3	4	7		1	3	4	6		1	3	4	5		1	3	4	4		1	3	4	3		1	3	4	2		1	3	4	10		1	3	4	1
1	3	4	9		1	3	4	8		1	3	4	7		1	3	4	6		1	3	4	5		1	3	4	4		1	3	4	3		1	3	4	2		1	3	4	10		1	3	4	1
1	3	4	9		1	3	4	8		1	3	4	7		1	3	4	6		1	3	4	5		1	3	4	4		1	3	4	3		1	3	4	2		1	3	4	10		1	3	4	1
1	3	4	9		1	3	4	8		1	3	4	7		1	3	4	6		1	3	4	5		1	3	4	4		1	3	4	3		1	3	4	2		1	3	4	10		1	3	4	1
1	3	4	9		1	3	4	8		1	3	4	7		1	3	4	6		1	3	4	5		1	3	4	4		1	3	4	3		1	3	4	2		1	3	4	10		1	3	4	1
1	3	4	9		1	3	4	8		1	3	4	7		1	3	4	6		1	3	4	5		1	3	4	4		1	3	4	3		1	3	4	2		1	3	4	10		1	3	4	1
1	3	4	9		1	3	4	8		1	3	4	7		1	3	4	6		1	3	4	5		1	3	4	4		1	3	4	3		1	3	4	2		1	3	4	10		1	3	4	1
1	3	4	9		1	3	4	8		1	3	4	7		1	3	4	6		1	3	4	5		1	3	4	4		1	3	4	3		1	3	4	2		1	3	4	10		1	3	4	1
1	3	4	9		1	3	4	8		1	3	4	7		1	3	4	6		1	3	4	5		1	3	4	4		1	3	4	3		1	3	4	2		1	3	4	10		1	3	4	1
1	3	4	9		1	3	4	8		1	3	4	7		1	3	4	6		1	3	4	5		1	3	4	4		1	3	4	3		1	3	4	2		1	3	4	10		1	3	4	1
1	3	4	9		1	3	4	8		1	3	4	7		1	3	4	6		1	3	4	5		1	3	4	4		1	3	4	3		1	3	4	2		1	3	4	10		1	3	4	1
1	3	4	9		1	3	4	8		1	3	4	7		1	3	4	6		1	3	4	5		1	3	4	4		1	3	4	3		1	3	4	2		1	3	4	10		1	3	4	1
1	3	4	9		1	3	4	8		1	3	4	7		1	3	4	6		1	3	4	5		1	3	4	4		1	3	4	3		1	3	4	2		1	3	4	10		1	3	4	1
1	3	4	9		1	3	4	8		1	3	4	7		1	3	4	6		1	3	4	5		1	3	4	4		1	3	4	3		1	3	4	2		1	3	4	10		1	3	4	1
1	3	4	9		1	3	4	8		1	3	4	7		1	3	4	6		1	3	4	5		1	3	4	4		1	3	4	3		1	3	4	2		1	3	4	10		1	3	4	1
1	3	4	9		1	3	4	8		1	3	4	7		1	3	4	6		1	3	4	5		1	3	4	4		1	3	4	3		1	3	4	2		1	3	4	10		1	3	4	1
1	3	4	9		1	3	4	8		1	3	4	7		1	3	4	6		1	3	4	5		1	3	4	4		1	3	4	3		1	3	4	2		1	3	4	10		1	3	4	1
1	3	4	9		1	3	4	8		1	3	4	7		1	3	4	6		1	3	4	5		1	3	4	4		1	3	4	3		1	3	4	2		1	3	4	10		1	3	4	1
1	3	4	9		1	3	4	8		1	3	4	7		1	3	4	6		1	3	4	5		1	3	4	4		1	3	4	3		1	3	4	2		1	3	4	10		1	3	4	1
1	3	4	9		1	3	4	8		1	3	4	7		1	3	4	6		1	3	4	5		1	3	4	4		1	3	4	3		1	3	4	2		1	3	4	10		1	3	4	1
1	3	4	9		1	3	4	8		1	3	4	7		1	3	4	6		1	3	4	5		1	3	4	4		1	3	4	3		1	3	4	2		1	3	4	10		1	3	4	1
1	3	4	9		1	3	4	8		1	3	4	7		1	3	4	6		1	3	4	5		1	3	4	4		1	3	4	3		1	3	4	2		1	3	4	10		1	3	4	1
1	3	4	9		1	3	4	8		1	3	4	7		1	3	4	6		1	3	4	5		1	3	4	4		1	3	4	3		1	3	4	2		1	3	4	10		1	3	4	1
1	3	4	9		1	3	4	8		1	3	4	7		1	3	4	6		1	3	4	5		1	3	4	4		1	3	4	3		1	3	4	2		1	3	4	10		1	3	4	1
1	3	4	9		1	3	4	8		1	3	4	7		1	3	4	6		1	3	4	5		1	3	4	4		1	3	4	3		1	3	4	2		1	3	4	10		1	3	4	1
1	3	4	9		1	3	4	8		1	3	4	7		1	3	4	6		1	3	4	5		1	3	4	4		1	3	4	3		1	3	4	2		1	3	4	10		1	3	4	1
1	3	4	9		1	3	4	8		1	3	4	7		1	3	4	6		1	3	4	5		1	3	4	4		1	3	4	3		1	3	4	2		1	3	4	10		1	3	4	1
1	3	4	9		1	3	4	8		1	3	4	7		1	3	4	6		1	3	4	5		1	3	4	4		1	3	4	3		1	3	4	2		1	3	4	10		1	3	4	1
1	3	4	9		1	3	4	8		1	3	4	7		1	3	4	6		1	3	4	5		1	3	4	4		1	3	4	3		1	3	4	2		1	3	4	10		1	3	4	1
1	3	4	9		1	3	4	8		1	3	4	7		1	3	4	6		1	3	4	5		1	3	4	4		1	3	4	3		1	3	4	2		1	3	4	10		1	3	4	1
1	3	4	9		1	3	4	8		1	3	4	7		1	3	4	6		1	3	4	5		1	3	4	4		1	3	4	3		1	3	4	2		1	3	4	10		1	3	4	1
1	3	4	9		1	3	4	8		1	3	4	7		1	3	4	6		1	3	4	5		1	3	4	4		1	3	4	3		1	3	4	2		1	3	4	10		1	3	4	1
1	3	4	9		1	3	4	8		1	3	4	7		1	3	4	6		1	3	4	5		1	3	4	4		1	3	4	3		1	3	4	2		1	3	4	10		1	3	4	1
1	3	4	9		1	3	4	8		1	3	4	7		1	3	4	6		1	3	4	5		1	3	4	4		1	3	4	3		1	3	4	2		1	3	4	10		1	3	4	1
1	3	4	9		1	3	4	8		1	3	4	7		1	3	4	6		1	3	4	5		1	3	4	4		1	3	4	3		1	3	4	2		1	3	4	10		1	3	4	1
1	3	4	9		1	3	4	8		1	3	4	7		1	3	4	6		1	3	4	5		1	3	4	4		1	3	4	3		1	3	4	2		1	3	4	10		1	3	4	1
1	3	4	9		1	3	4	8		1	3	4	7		1	3	4	6		1	3	4	5		1	3	4	4		1	3	4	3		1	3	4	2		1	3	4	10		1	3	4	1
1	3	4	9		1	3	4	8		1	3	4	7		1	3	4	6		1	3	4	5		1	3	4	4		1	3	4	3		1	3	4	2		1	3	4	10		1	3	4	1
1	3	4	9		1	3	4	8		1	3	4	7		1	3	4	6		1	3	4	5		1	3	4	4		1	3	4	3		1	3	4	2		1	3	4	10		1	3	4	1
1	3	4	9		1	3	4	8		1	3	4	7		1	3	4	6		1	3	4	5		1	3	4	4		1	3	4	3		1	3	4	2		1	3	4	10		1	3	4	1
1	3	4	9		1	3	4	8		1	3	4	7		1	3	4	6		1	3	4	5		1	3	4	4		1	3	4	3		1	3	4	2		1	3	4	10		1	3	4	1
1	3	4	9		1	3	4	8		1	3	4	7		1	3	4	6		1	3	4	5		1	3	4	4		1	3	4	3		1	3	4	2		1	3	4	10		1	3	4	1
1	3	4	9		1	3	4	8		1	3	4	7		1	3	4	6		1	3	4	5		1	3	4	4		1	3	4	3		1	3	4	2		1	3	4	10		1	3	4	1
1	3	4	9		1	3	4	8		1	3	4	7		1	3	4	6		1	3	4	5		1	3	4	4		1	3	4	3		1	3	4	2		1	3	4	10		1	3	4	1
1	3	4	9		1	3	4	8		1	3	4	7		1	3	4	6		1	3	4	5		1	3	4	4		1	3	4	3		1	3	4	2		1	3	4	10		1	3	4	1
1	3	4	9		1	3	4	8		1	3	4	7		1	3	4	6		1	3	4	5		1	3	4	4		1	3	4	3		1	3	4	2		1	3	4	10		1	3	4	1
1	3	4	9		1	3	4	8		1	3	4	7		1	3	4	6		1	3	4	5		1	3	4	4		1	3	4	3		1	3	4	2		1	3	4	10		1	3	4	1
1	3	4	9		1	3	4	8		1	3	4	7		1	3	4	6		1	3	4	5		1	3	4	4		1	3	4	3		1	3	4	2		1	3	4	10		1	3	4	1
1	3	4	9		1	3	4	8		1	3	4	7		1	3	4	6		1	3	4	5		1	3	4	4		1	3	4	3		1	3	4	2		1	3	4	10		1	3	4	1
1	3	4	9		1	3	4	8		1	3	4	7		1	3	4	6		1	3	4	5		1	3	4	4		1	3	4	3		1	3	4	2		1	3	4	10		1	3	4	1
1	3	4	9		1	3	4	8		1	3	4	7		1	3	4	6		1	3	4	5		1	3	4	4		1	3	4	3		1	3	4	2		1	3	4	10		1	3	4	1
1	3	4	9		1	3	4	8		1	3	4	7		1	3	4	6		1	3	4	5		1	3	4	4		1	3	4	3		1	3	4	2		1	3	4	10		1	3	4	1
1	3	4	9		1	3	4	8		1	3	4	7		1	3	4	6		1	3	4	5		1	3	4	4		1	3	4	3		1	3	4	2		1	3	4	10		1	3	4	1
1	3	4	9		1	3	4	8		1	3	4	7		1	3	4	6		1	3	4	5		1	3	4	4		1	3	4	3		1	3	4	2		1	3	4	10		1	3	4	1
1	3	4	9		1	3	4	8		1	3	4	7		1	3	4	6		1	3	4	5		1	3	4	4		1	3	4	3		1	3	4	2		1	3	4	10		1	3	4	1
1	3	4	9		1	3	4	8		1	3	4	7		1	3	4	6		1	3	4	5		1	3	4	4		1	3	4	3		1	3	4	2		1	3	4	10		1	3	4	1
1	3	4	9		1	3	4	8		1	3	4	7		1	3	4	6		1	3	4	5		1	3	4	4		1	3	4	3		1	3	4	2		1	3	4	10		1	3	4	1
1	3	4	9		1	3	4	8		1	3	4	7		1	3	4	6		1	3	4	5		1	3	4	4		1	3	4	3		1	3	4	2		1	3	4	10		1	3	4	1
1	3	4	9		1	3	4	8		1	3	4	7		1	3	4	6		1	3	4	5		1	3	4	4		1	3	4	3		1	3	4	2		1	3	4	10		1	3	4	1
1	3	4	9		1	3	4	8		1	3	4	7		1	3	4	6		1	3	4	5		1	3	4	4		1	3	4	3		1	3	4	2		1	3	4	10		1	3	4	1
1	3	4	9		1	3	4	8		1	3	4	7		1	3	4	6		1	3	4	5		1	3	4	4		1	3	4	3		1	3	4	2		1	3	4	10		1	3	4	1
1	3	4	9		1	3	4	8		1	3	4	7		1	3	4	6		1	3	4	5		1	3	4	4		1	3	4	3		1	3	4	2		1	3	4	10		1	3	4	1
1	3	4	9		1	3	4	8		1	3	4	7		1	3	4	6		1	3	4	5		1	3	4	4		1	3	4	3		1	3	4	2		1	3	4	10		1	3	4	1
1	3	4	9		1	3	4	8		1	3	4	7		1	3	4	6		1	3	4	5		1	3	4	4		1	3	4	3		1	3	4	2		1	3	4	10		1	3	4	1
1	3	4	9		1	3	4	8		1	3	4	7		1	3	4	6		1	3	4	5		1	3	4	4		1	3	4	3		1	3	4	2		1	3	4	10		1	3	4	1
1	3	4	9		1	3	4	8		1	3	4	7		1	3	4	6		1	3	4	5		1	3	4	4		1	3	4	3		1	3	4	2		1	3	4	10		1	3	4	1
1	3	4	9		1	3	4	8		1	3	4	7		1	3	4	6		1	3	4	5		1	3	4	4		1	3	4	3		1	3	4	2		1	3	4	10		1	3	4	1
1	3	4	9		1	3	4	8		1	3	4	7		1	3	4	6		1	3	4	5		1	3	4	4		1	3	4	3		1	3	4	2		1	3	4	10		1	3	4	1
1	3	4	9		1	3	4	8		1	3	4	7		1	3	4	6		1	3	4	5		1	3	4	4		1	3	4	3		1	3	4	2		1	3	4	10		1	3	4	1
1	3	4	9		1	3	4	8		1	3	4	7		1	3	4	6		1	3	4	5		1	3	4	4		1	3	4	3		1	3	4	2		1	3	4	10		1	3	4	1
1	3	4	9		1	3	4	8		1	3	4	7		1	3	4	6		1	3	4	5		1	3	4	4		1	3	4	3		1	3	4	2		1	3	4	10		1	3	4	1
1	3	4	9		1	3	4	8		1	3	4	7		1	3	4	6		1	3	4	5		1	3	4	4		1	3	4	3		1	3	4	2		1	3	4	10		1	3	4	1
1	3	4	9		1	3	4	8		1	3	4	7		1	3	4	6		1	3	4	5		1	3	4	4		1	3	4	3		1	3	4	2		1	3	4	10		1	3	4	1
1	3	4	9		1	3	4	8		1	3	4	7		1	3	4	6		1	3	4	5		1	3	4	4		1	3	4	3		1	3	4	2		1	3	4	10		1	3	4	1
1	3	4	9		1	3	4	8		1	3	4	7		1	3	4	6		1	3	4	5		1	3	4	4		1	3	4	3		1	3	4	2		1	3	4	10		1	3	4	1
1	3	4	9		1	3	4	8		1	3	4	7		1	3	4	6		1	3	4	5		1	3	4	4		1	3	4	3		1	3	4	2		1	3	4	10		1	3	4	1
1	3	4	9		1	3	4	8		1	3	4	7		1	3	4	6		1	3	4	5		1	3	4	4		1	3	4	3		1	3	4	2		1	3	4	10		1	3	4	1
1	3	4	9		1	3	4	8		1	3	4	7		1	3	4	6		1	3	4	5		1	3	4	4		1	3	4	3		1	3	4	2		1	3	4	10		1	3	4	1
1	3	4	9		1	3	4	8		1	3	4	7		1	3	4	6		1	3	4	5		1	3	4	4		1	3	4	3		1	3	4	2		1	3	4	10		1	3	4	1
1	3	4	9		1	3	4	8		1	3	4	7		1	3	4	6		1	3	4	5		1	3	4	4		1	3	4	3		1	3	4	2		1	3	4	10		1	3	4	1
1	3	4	9		1	3	4	8		1	3	4	7		1	3	4	6		1	3	4	5		1	3	4	4		1	3	4	3		1	3	4	2		1	3	4	10		1	3	4	1
1	3	4	9		1	3	4	8		1	3	4	7		1	3	4	6		1	3	4	5		1	3	4	4		1	3	4	3		1	3	4	2		1	3	4	10		1	3	4	1
1	3	4	9		1	3	4	8		1	3	4	7		1	3	4	6		1	3	4	5		1	3	4	4		1	3	4	3		1	3	4	2		1	3	4	10		1	3	4	1
1	3	4	9		1	3	4	8		1	3	4	7		1	3	4	6		1	3	4	5		1	3	4	4		1	3	4	3		1	3	4	2		1	3	4	10		1	3	4	1
1	3	4	9		1	3	4	8		1	3	4	7		1	3	4	6		1	3	4	5		1	3	4	4		1	3	4	3		1	3	4	2		1	3	4	10		1	3	4	1
1	3	4	9		1	3	4	8		1	3	4	7		1	3	4	6		1	3	4	5		1	3	4	4		1	3	4	3		1	3	4	2		1	3	4	10		1	3	4	1
1	3	4	9		1	3	4	8		1	3	4	7		1	3	4	6		1	3	4	5		1	3	4	4		1	3	4	3		1	3	4	2		1	3	4	10		1	3	4	1
1	3	4	9		1	3	4	8		1	3	4	7		1	3	4	6		1	3	4	5		1	3	4	4		1	3	4	3		1	3	4	2		1	3	4	10		1	3	4	1
1	3	4	9		1	3	4	8		1	3	4	7		1	3	4	6		1	3	4	5		1	3	4	4		1	3	4	3		1	3	4	2		1	3	4	10		1	3	4	1
1	3	4	9		1	3	4	8		1	3	4	7		1	3	4	6		1	3	4	5		1	3	4	4		1	3	4	3		1	3	4	2		1	3	4	10		1	3	4	1
1	3	4	9		1	3	4	8		1	3	4	7		1	3	4	6		1	3	4	5		1	3	4	4		1	3	4	3		1	3	4	2		1	3	4	10		1	3	4	1
1	3	4	9		1	3	4	8		1	3	4	7		1	3	4	6		1	3	4	5		1	3	4	4		1	3	4	3		1	3	4	2		1	3	4	10		1	3	4	1
1	3	4	9		1	3	4	8		1	3	4	7		1	3	4	6		1	3	4	5		1	3	4	4		1	3	4	3		1	3	4	2		1	3	4	10		1	3	4	1
1	3	4	9		1	3	4	8		1	3	4	7		1	3	4	6		1	3	4	5		1	3	4	4		1	3	4	3		1	3	4	2		1	3	4	10		1	3	4	1
1	3	4	9		1	3	4	8		1	3	4	7		1	3	4	6		1	3	4	5		1	3	4	4		1	3	4	3		1	3	4	2		1	3	4	10		1	3	4	1
1	3	4	9		1	3	4	8		1	3	4	7		1	3	4	6		1	3	4	5		1	3	4	4		1	3	4	3		1	3	4	2		1	3	4	10		1	3	4	1
1	3	4	9		1	3	4	8		1	3	4	7		1	3	4	6		1	3	4	5		1	3	4	4		1	3	4	3		1	3	4	2		1	3	4	10		1	3	4	1
1	3	4	9		1	3	4	8		1	3	4	7		1	3	4	6		1	3	4	5		1	3	4	4		1	3	4	3		1	3	4	2		1	3	4	10		1	3	4	1
1	3	4	9		1	3	4	8		1	3	4	7		1	3	4	6		1	3	4	5		1	3	4	4		1	3	4	3		1	3	4	2		1	3	4	10		1	3	4	1
1	3	4	9		1	3	4	8		1	3	4	7		1	3	4	6		1	3	4	5		1	3	4	4		1	3	4	3		1	3	4	2		1	3	4	10		1	3	4	1
1	3	4	9		1	3	4	8		1	3	4	7		1	3	4	6		1	3	4	5		1	3	4	4		1	3	4	3		1	3	4	2		1	3	4	10		1	3	4	1
1	3	4	9		1	3	4	8		1	3	4	7		1	3	4	6		1	3	4	5		1	3	4	4		1	3	4	3		1	3	4	2		1	3	4	10		1	3	4	1
1	3	4	9		1	3	4	8		1	3	4	7		1	3	4	6		1	3	4	5		1	3	4	4		1	3	4	3		1	3	4	2		1	3	4	10		1	3	4	1
1	3	4	9		1	3	4	8		1	3	4	7		1	3	4	6		1	3	4	5		1	3	4	4		1	3	4	3		1	3	4	2		1	3	4	10		1	3	4	1
1	3	4	9		1	3	4	8		1	3	4	7		1	3	4	6		1	3	4	5		1	3	4	4		1	3	4	3		1	3	4	2		1	3	4	10		1	3	4	1
1	3	4	9		1	3	4	8		1	3	4	7		1	3	4	6		1	3	4	5		1	3	4	4		1	3	4	3		1	3	4	2		1	3	4	10		1	3	4	1
1	3	4	9		1	3	4	8		1	3	4	7		1	3	4	6		1	3	4	5		1	3	4	4		1	3	4	3		1	3	4	2		1	3	4	10		1	3	4	1
1	3	4	9		1	3	4	8		1	3	4	7		1	3	4	6		1	3	4	5		1	3	4	4		1	3	4	3		1	3	4	2		1	3	4	10		1	3	4	1
1	3	4	9		1	3	4	8		1	3	4	7		1	3	4	6		1	3	4	5		1	3	4	4		1	3	4	3		1	3	4	2		1	3	4	10		1	3	4	1
1	3	4	9		1	3	4	8		1	3	4	7		1	3	4	6		1	3	4	5		1	3	4	4		1	3	4	3		1	3	4	2		1	3	4	10		1	3	4	1
1	3	4	9		1	3	4	8		1	3	4	7		1	3	4	6		1	3	4	5		1	3	4	4		1	3	4	3		1	3	4	2		1	3	4	10		1	3	4	1
1	3	4	9		1	3	4	8		1	3	4	7		1	3	4	6		1	3	4	5		1	3	4	4		1	3	4	3		1	3	4	2		1	3	4	10		1	3	4	1
1	3	4	9		1	3	4	8		1	3	4	7		1	3	4	6		1	3	4	5		1	3	4	4		1	3	4	3		1	3	4	2		1	3	4	10		1	3	4	1
1	3	4	9		1	3	4	8		1	3	4	7		1	3	4	6		1	3	4	5		1	3	4	4		1	3	4	3		1	3	4	2		1	3	4	10		1	3	4	1
1	3	4	9		1	3	4	8		1	3	4	7		1	3	4	6		1	3	4	5		1	3	4	4		1	3	4	3		1	3	4	2		1	3	4	10		1	3	4	1
1	3	4	9		1	3	4	8		1	3	4	7		1	3	4	6		1	3	4	5		1	3	4	4		1	3	4	3		1	3	4	2		1	3	4	10		1	3	4	1
1	3	4	9		1	3	4	8		1	3	4	7		1	3	4	6		1	3	4	5		1	3	4	4		1	3	4	3		1	3	4	2		1	3	4	10		1	3	4	1
1	3	4	9		1	3	4	8		1	3	4	7		1	3	4	6		1	3	4	5		1	3	4	4		1	3	4	3		1	3	4	2		1	3	4	10		1	3	4	1
1	3	4	9		1	3	4	8		1	3	4	7		1	3	4	6		1	3	4	5		1	3	4	4		1	3	4	3		1	3	4	2		1	3	4	10		1	3	4	1
1	3	4	9		1	3	4	8		1	3	4	7		1	3	4	6		1	3	4	5		1	3	4	4		1	3	4	3		1	3	4	2		1	3	4	10		1	3	4	1
1	3	4	9		1	3	4	8		1	3	4	7		1	3	4	6		1	3	4	5		1	3	4	4		1	3	4	3		1	3	4	2		1	3	4	10		1	3	4	1
1	3	4	9		1	3	4	8		1	3	4	7		1	3	4	6		1	3	4	5		1	3	4	4		1	3	4	3		1	3	4	2		1	3	4	10		1	3	4	1
1	3	4	9		1	3	4	8		1	3	4	7		1	3	4	6		1	3	4	5		1	3	4	4		1	3	4	3		1	3	4	2		1	3	4	10		1	3	4	1
1	3	4	9		1	3	4	8		1	3	4	7		1	3	4	6		1	3	4	5		1	3	4	4		1	3	4	3		1	3	4	2		1	3	4	10		1	3	4	1
1	3	4	9		1	3	4	8		1	3	4	7		1	3	4	6		1	3	4	5		1	3	4	4		1	3	4	3		1	3	4	2		1	3	4	10		1	3	4	1
1	3	4	9		1	3	4	8		1	3	4	7		1	3	4	6		1	3	4	5		1	3	4	4		1	3	4	3		1	3	4	2		1	3	4	10		1	3	4	1
1	3	4	9		1	3	4	8		1	3	4	7		1	3	4	6		1	3	4	5		1	3	4	4		1	3	4	3		1	3	4	2		1	3	4	10		1	3	4	1
1	3	4	9		1	3	4	8		1	3	4	7		1	3	4	6		1	3	4	5		1	3	4	4		1	3	4	3		1	3	4	2		1	3	4	10		1	3	4	1
1	3	4	9		1	3	4	8		1	3	4	7		1	3	4	6		1	3	4	5		1	3	4	4		1	3	4	3		1	3	4	2		1	3	4	10		1	3	4	1
1	3	4	9		1	3	4	8		1	3	4	7		1	3	4	6		1	3	4	5		1	3	4	4		1	3	4	3		1	3	4	2		1	3	4	10		1	3	4	1
1	3	4	9		1	3	4	8		1	3	4	7		1	3	4	6		1	3	4	5		1	3	4	4		1	3	4	3		1	3	4	2		1	3	4	10		1	3	4	1
1	3	4	9		1	3	4	8		1	3	4	7		1	3	4	6		1	3	4	5		1	3	4	4		1	3	4	3		1	3	4	2		1	3	4	10		1	3	4	1
1	3	4	9		1	3	4	8		1	3	4	7		1	3	4	6		1	3	4	5		1	3	4	4		1	3	4	3		1	3	4	2		1	3	4	10		1	3	4	1
1	3	4	9		1	3	4	8		1	3	4	7		1	3	4	6		1	3	4	5		1	3	4	4		1	3	4	3		1	3	4	2		1	3	4	10		1	3	4	1
1	3	4	9		1	3	4	8		1	3	4	7		1	3	4	6		1	3	4	5		1	3	4	4		1	3	4	3		1	3	4	2		1	3	4	10		1	3	4	1
1	3	4	9		1	3	4	8		1	3	4	7		1	3	4	6		1	3	4	5		1	3	4	4		1	3	4	3		1	3	4	2		1	3	4	10		1	3	4	1
1	3	4	9		1	3	4	8		1	3	4	7		1	3	4	6		1	3	4	5		1	3	4	4		1	3	4	3		1	3	4	2		1	3	4	10		1	3	4	1
1	3	4	9		1	3	4	8		1	3	4	7		1	3	4	6		1	3	4	5		1	3	4	4		1	3	4	3		1	3	4	2		1	3	4	10		1	3	4	1
1	3	4	9		1	3	4	8		1	3	4	7		1	3	4	6		1	3	4	5		1	3	4	4		1	3	4	3		1	3	4	2		1	3	4	10		1	3	4	1
1	3	4	9		1	3	4	8		1	3	4	7		1	3	4	6		1	3	4	5		1	3	4	4		1	3	4	3		1	3	4	2		1	3	4	10		1	3	4	1
1	3	4	9		1	3	4	8		1	3	4	7		1	3	4	6		1	3	4	5		1	3	4	4		1	3	4	3		1	3	4	2		1	3	4	10		1	3	4	1
1	3	4	9		1	3	4	8		1	3	4	7		1	3	4	6		1	3	4	5		1	3	4	4		1	3	4	3		1	3	4	2		1	3	4	10		1	3	4	1
1	3	4	9		1	3	4	8		1	3	4	7		1	3	4	6		1	3	4	5		1	3	4	4		1	3	4	3		1	3	4	2		1	3	4	10		1	3	4	1
1	3	4	9		1	3	4	8		1	3	4	7		1	3	4	6		1	3	4	5		1	3	4	4		1	3	4	3		1	3	4	2		1	3	4	10		1	3	4	1
1	3	4	9		1	3	4	8		1	3	4	7		1	3	4	6		1	3	4	5		1	3	4	4		1	3	4	3		1	3	4	2		1	3	4	10		1	3	4	1
1	3	4	9		1	3	4	8		1	3	4	7		1	3	4	6		1	3	4	5		1	3	4	4		1	3	4	3		1	3	4	2		1	3	4	10		1	3	4	1
1	3	4	9		1	3	4	8		1	3	4	7		1	3	4	6		1	3	4	5		1	3	4	4		1	3	4	3		1	3	4	2		1	3	4	10		1	3	4	1
1	3	4	9		1	3	4	8		1	3	4	7		1	3	4	6		1	3	4	5		1	3	4	4		1	3	4	3		1	3	4	2		1	3	4	10		1	3	4	1
1	3	4	9		1	3	4	8		1	3	4	7		1	3	4	6		1	3	4	5		1	3	4	4		1	3	4	3		1	3	4	2		1	3	4	10		1	3	4	1
1	3	4	9		1	3	4	8		1	3	4	7		1	3	4	6		1	3	4	5		1	3	4	4		1	3	4	3		1	3	4	2		1	3	4	10		1	3	4	1
1	3	4	9		1	3	4	8		1	3	4	7		1	3	4	6		1	3	4	5		1	3	4	4		1	3	4	3		1	3	4	2		1	3	4	10		1	3	4	1
1	3	4	9		1	3	4	8		1	3	4	7		1	3	4	6		1	3	4	5		1	3	4	4		1	3	4	3		1	3	4	2		1	3	4	10		1	3	4	1
1	3	4	9		1	3	4	8		1	3	4	7		1	3	4	6		1	3	4	5		1	3	4	4		1	3	4	3		1	3	4	2		1	3	4	10		1	3	4	1
1	3	4	9		1	3	4	8		1	3	4	7		1	3	4	6		1	3	4	5		1	3	4	4		1	3	4	3		1	3	4	2		1	3	4	10		1	3	4	1
1	3	4	9		1	3	4	8		1	3	4	7		1	3	4	6		1	3	4	5		1	3	4	4		1	3	4	3		1	3	4	2		1	3	4	10		1	3	4	1
1	3	4	9		1	3	4	8		1	3	4	7		1	3	4	6		1	3	4	5		1	3	4	4		1	3	4	3		1	3	4	2		1	3	4	10		1	3	4	1
1	3	4	9		1	3	4	8		1	3	4	7		1	3	4	6		1	3	4	5		1	3	4	4		1	3	4	3		1	3	4	2		1	3	4	10		1	3	4	1
1	3	4	9		1	3	4	8		1	3	4	7		1	3	4	6		1	3	4	5		1	3	4	4		1	3	4	3		1	3	4	2		1	3	4	10		1	3	4	1
1	3	4	9		1	3	4	8		1	3	4	7		1	3	4	6		1	3	4	5		1	3	4	4		1	3	4	3		1	3	4	2		1	3	4	10		1	3	4	1
1	3	4	9		1	3	4	8		1	3	4	7		1	3	4	6		1	3	4	5		1	3	4	4		1	3	4	3		1	3	4	2		1	3	4	10		1	3	4	1
1	3	4	9		1	3	4	8		1	3	4	7		1	3	4	6		1	3	4	5		1	3	4	4		1	3	4	3		1	3	4	2		1	3	4	10		1	3	4	1
1	3	4	9		1	3	4	8		1	3	4	7		1	3	4	6		1	3	4	5		1	3	4	4		1	3	4	3		1	3	4	2		1	3	4	10		1	3	4	1
1	3	4	9		1	3	4	8		1	3	4	7		1	3	4	6		1	3	4	5		1	3	4	4		1	3	4	3		1	3	4	2		1	3	4	10		1	3	4	1
1	3	4	9		1	3	4	8		1	3	4	7		1	3	4	6		1	3	4	5		1	3	4	4		1	3	4	3		1	3	4	2		1	3	4	10		1	3	4	1
1	3	4	9		1	3	4	8		1	3	4	7		1	3	4	6		1	3	4	5		1	3	4	4		1	3	4	3		1	3	4	2		1	3	4	10		1	3	4	1
1	3	4	9		1	3	4	8		1	3	4	7		1	3	4	6		1	3	4	5		1	3	4	4		1	3	4	3		1	3	4	2		1	3	4	10		1	3	4	1
1	3	4	9		1	3	4	8		1	3	4	7		1	3	4	6		1	3	4	5		1	3	4	4		1	3	4	3		1	3	4	2		1	3	4	10		1	3	4	1
1	3	4	9		1	3	4	8		1	3	4	7		1	3	4	6		1	3	4	5		1	3	4	4		1	3	4	3		1	3	4	2		1	3	4	10		1	3	4	1
1	3	4	9		1	3	4	8		1	3	4	7		1	3	4	6		1	3	4	5		1	3	4	4		1	3	4	3		1	3	4	2		1	3	4	10		1	3	4	1
1	3	4	9		1	3	4	8		1	3	4	7		1	3	4	6		1	3	4	5		1	3	4	4		1	3	4	3		1	3	4	2		1	3	4	10		1	3	4	1
1	3	4	9		1	3	4	8		1	3	4	7		1	3	4	6		1	3	4	5		1	3	4	4		1	3	4	3		1	3	4	2		1	3	4	10		1	3	4	1
1	3	4	9		1	3	4	8		1	3	4	7		1	3	4	6		1	3	4	5		1	3	4	4		1	3	4	3		1	3	4	2		1	3	4	10		1	3	4	1
1	3	4	9		1	3	4	8		1	3	4	7		1	3	4	6		1	3	4	5		1	3	4	4		1	3	4	3		1	3	4	2		1	3	4	10		1	3	4	1
1	3	4	9		1	3	4	8		1	3	4	7		1	3	4	6		1	3	4	5		1	3	4	4		1	3	4	3		1	3	4	2		1	3	4	10		1	3	4	1
1	3	4	9		1	3	4	8		1	3	4	7		1	3	4	6		1	3	4	5		1	3	4	4		1	3	4	3		1	3	4	2		1	3	4	10		1	3	4	1
1	3	4	9		1	3	4	8		1	3	4	7		1	3	4	6		1	3	4	5		1	3	4	4		1	3	4	3		1	3	4	2		1	3	4	10		1	3	4	1
1	3	4	9		1	3	4	8		1	3	4	7		1	3	4	6		1	3	4	5		1	3	4	4		1	3	4	3		1	3	4	2		1	3	4	10		1	3	4	1
1	3	4	9		1	3	4	8		1	3	4	7		1	3	4	6		1	3	4	5		1	3	4	4		1	3	4	3		1	3	4	2		1	3	4	10		1	3	4	1
1	3	4	9		1	3	4	8		1	3	4	7		1	3	4	6		1	3	4	5		1	3	4	4		1	3	4	3		1	3	4	2		1	3	4	10		1	3	4	1
1	3	4	9		1	3	4	8		1	3	4	7		1	3	4	6		1	3	4	5		1	3	4	4		1	3	4	3		1	3	4	2		1	3	4	10		1	3	4	1
1	3	4	9		1	3	4	8		1	3	4	7		1	3	4	6		1	3	4	5		1	3	4	4		1	3	4	3		1	3	4	2		1	3	4	10		1	3	4	1
1	3	4	9		1	3	4	8		1	3	4	7		1	3	4	6		1	3	4	5		1	3	4	4		1	3	4	3		1	3	4	2		1	3	4	10		1	3	4	1
1	3	4	9		1	3	4	8		1	3	4	7		1	3	4	6		1	3	4	5		1	3	4	4		1	3	4	3		1	3	4	2		1	3	4	10		1	3	4	1
1	3	4	9		1	3	4	8		1	3	4	7		1	3	4	6		1	3	4	5		1	3	4	4		1	3	4	3		1	3	4	2		1	3	4	10		1	3	4	1
1	3	4	9		1	3	4	8		1	3	4	7		1	3	4	6		1	3	4	5		1	3	4	4		1	3	4	3		1	3	4	2		1	3	4	10		1	3	4	1
1	3	4	9		1	3	4	8		1	3	4	7		1	3	4	6		1	3	4	5		1	3	4	4		1	3	4	3		1	3	4	2		1	3	4	10		1	3	4	1
1	3	4	9		1	3	4	8		1	3	4	7		1	3	4	6		1	3	4	5		1	3	4	4		1	3	4	3		1	3	4	2		1	3	4	10		1	3	4	1
1	3	4	9		1	3	4	8		1	3	4	7		1	3	4	6		1	3	4	5		1	3	4	4		1	3	4	3		1	3	4	2		1	3	4	10		1	3	4	1
1	3	4	9		1	3	4	8		1	3	4	7		1	3	4	6		1	3	4	5		1	3	4	4		1	3	4	3		1	3	4	2		1	3	4	10		1	3	4	1
1	3	4	9		1	3	4	8		1	3	4	7		1	3	4	6		1	3	4	5		1	3	4	4		1	3	4	3		1	3	4	2		1	3	4	10		1	3	4	1
1	3	4	9		1	3	4	8		1	3	4	7		1	3	4	6		1	3	4	5		1	3	4	4		1	3	4	3		1	3	4	2		1	3	4	10		1	3	4	1
1	3	4	9		1	3	4	8		1	3	4	7		1	3	4	6		1	3	4	5		1	3	4	4		1	3	4	3		1	3	4	2		1	3	4	10		1	3	4	1
1	3	4	9		1	3	4	8		1	3	4	7		1	3	4	6		1	3	4	5		1	3	4	4		1	3	4	3		1	3	4	2		1	3	4	10		1	3	4	1
1	3	4	9		1	3	4	8		1	3	4	7		1	3	4	6		1	3	4	5		1	3	4	4		1	3	4	3		1	3	4	2		1	3	4	10		1	3	4	1
1	3	4	9		1	3	4	8		1	3	4	7		1	3	4	6		1	3	4	5		1	3	4	4		1	3	4	3		1	3	4	2		1	3	4	10		1	3	4	1
1	3	4	9		1	3	4	8		1	3	4	7		1	3	4	6		1	3	4	5		1	3	4	4		1	3	4	3		1	3	4	2		1	3	4	10		1	3	4	1
1	3	4	9		1	3	4	8		1	3	4	7		1	3	4	6		1	3	4	5		1	3	4	4		1	3	4	3		1	3	4	2		1	3	4	10		1	3	4	1
1	3	4	9		1	3	4	8		1	3	4	7		1	3	4	6		1	3	4	5		1	3	4	4		1	3	4	3		1	3	4	2		1	3	4	10		1	3	4	1
1	3	4	9		1	3	4	8		1	3	4	7		1	3	4	6		1	3	4	5		1	3	4	4		1	3	4	3		1	3	4	2		1	3	4	10		1	3	4	1
1	3	4	9		1	3	4	8		1	3	4	7		1	3	4	6		1	3	4	5		1	3	4	4		1	3	4	3		1	3	4	2		1	3	4	10		1	3	4	1
1	3	4	9		1	3	4	8		1	3	4	7		1	3	4	6		1	3	4	5		1	3	4	4		1	3	4	3		1	3	4	2		1	3	4	10		1	3	4	1
1	3	4	9		1	3	4	8		1	3	4	7		1	3	4	6		1	3	4	5		1	3	4	4		1	3	4	3		1	3	4	2		1	3	4	10		1	3	4	1
1	3	4	9		1	3	4	8		1	3	4	7		1	3	4	6		1	3	4	5		1	3	4	4		1	3	4	3		1	3	4	2		1	3	4	10		1	3	4	1
1	3	4	9		1	3	4	8		1	3	4	7		1	3	4	6		1	3	4	5		1	3	4	4		1	3	4	3		1	3	4	2		1	3	4	10		1	3	4	1
1	3	4	9		1	3	4	8		1	3	4	7		1	3	4	6		1	3	4	5		1	3	4	4		1	3	4	3		1	3	4	2		1	3	4	10		1	3	4	1
1	3	4	9		1	3	4	8		1	3	4	7		1	3	4	6		1	3	4	5		1	3	4	4		1	3	4	3		1	3	4	2		1	3	4	10		1	3	4	1
1	3	4	9		1	3	4	8		1	3	4	7		1	3	4	6		1	3	4	5		1	3	4	4		1	3	4	3		1	3	4	2		1	3	4	10		1	3	4	1
1	3	4	9		1	3	4	8		1	3	4	7		1	3	4	6		1	3	4	5		1	3	4	4		1	3	4	3		1	3	4	2		1	3	4	10		1	3	4	1
[truncated: 511 more columns]
