# Supplementary material for: DropSOAC: Stabilizing Microfluidic Drops for Time-Lapse Quantification of Single-Cell Bacterial Physiology
Source: Front Microbiol. 2019 Sep 24;10:2112. doi: 10.3389/fmicb.2019.02112 (PMC6774397; doi:10.3389/fmicb.2019.02112)
Supplement: Supplementary file 2 [file Table_2.xlsx]

## Sheet: Raw Data
radius: Units= pixel; conversion= 1 pixel=0.7675um
time: initial = 0 h, final=21.5 hours
capsule: name of capsule (A, B, C, or D)
positions: field of view tracked over time (numbered)
capsule	A
device	2
time	final
position	9
radius	13	8	9	11	13	13	13	10	13	13	13	13	13	13	13	13	13	12	14	13	13	13	13	13	14	13	13	13	13	13	9	13	13	13	13	13	13	13	13	13	13	7	13	13	14	13	13	13	13
capsule	A
device	2
time	final
position	12
radius	7	7	8	9	7	8	8	8	9	11	10	10	11	12	7	7	11	7	9	7	11	13	11	10	11	11	11	11	11	11	11	10	11	11	12	10	12	7	11	10	8	11	11	11	11	10	7	10	11
capsule	A
device	2
time	final
position	11
radius	7	7	7	10	7	11	7	8	11	9	10	11	11	10	10	10	10	12	11	11	11	11	11	12	10	11	10	11	10	11	11	9	11	10	11	11	7	10	11	11	11	11	11	10	11	10	11	11	11
capsule	A
device	2
time	final
position	10
radius	7	7	7	11	11	7	7	8	11	11	10	9	12	11	12	11	12	12	17	12	12	13	12	12	12	12	11	12	7	12	12	12	11	12	12	14	12	12	11	15	8	12	15	12	12	12	11	11	13
capsule	A
device	1
time	final
position	8
radius	11	9	8	10	10	13	12	12	12	13	13	11	13	13	12	12	16	12	13	9	12	9	11	13	12	12	12	9	13	10	17	12	11	18	12	11	12	13	12	12	12	21	12	12	13	13	13	12	12
capsule	A
device	1
time	final
position	7
radius	7	7	7	9	10	10	9	10	10	7	10	10	7	8	8	10	10	11	10	11	11	11	10	11	12	11	11	10	11	11	11	7	11	11	11	11	14	10	7	10	9	10	7	7	10	11	11	11	11
capsule	A
device	1
time	final
position	6
radius	7	7	7	8	10	12	8	9	9	12	12	8	7	9	10	11	13	9	9	10	11	8	10	9	10	7	7	11	10	7	9	7	8	10	11	11	7	8	11	9	12	7	12	7	8	10	12	11	11
capsule	A
device	1
time	final
position	5
radius	8	7	7	10	8	9	8	7	8	8	10	7	8	7	10	11	7	10	7	7	7	9	7	9	7	8	10	10	9	7	7	9	10	9	10	7	8	7	9	7	7	9	8	8	7	7	7	8	9
capsule	B
device	2
time	final
position	9
radius	8	12	12	15	14	13	13	13	14	13	9	13	13	13	9	13	13	13	13	13	13	13	14	13	14	13	13	13	13	12	11	7	12	13	8	13	14	13	12	13	12	12	18	13	12	12	12	13	13
capsule	B
device	2
time	final
position	13
radius	7	7	9	11	9	9	8	9	10	10	13	13	13	12	12	12	12	12	13	13	13	18	13	13	12	13	13	13	12	12	13	8	13	12	12	13	13	13	12	13	13	12	8	13	12	13	12	13	12
capsule	B
device	2
time	final
position	11
radius	7	7	7	8	7	7	8	9	9	8	9	13	8	10	12	13	12	13	12	16	12	12	9	13	7	12	12	13	13	13	12	13	13	12	12	12	12	15	12	13	7	13	13	13	17	12	12	12	13
capsule	B
device	2
time	final
position	10
radius	7	7	7	7	7	11	8	10	10	10	7	12	12	12	12	12	12	12	13	13	13	13	13	12	13	12	13	12	13	13	13	13	13	13	13	12	13	12	12	7	13	13	12	13	12	13	13	13	13
capsule	B
device	1
time	final
position	8
radius	7	8	9	10	12	8	11	12	11	12	12	7	12	12	12	11	11	12	11	11	11	12	12	12	12	12	11	11	12	12	12	12	12	11	10	12	11	12	11	11	12	12	12	13	11	11	12	12	11
capsule	B
device	1
time	final
position	7
radius	7	7	8	8	12	10	10	10	12	7	7	7	12	13	19	12	12	12	12	13	13	12	13	10	13	12	13	14	13	13	14	13	13	12	14	12	13	14	12	13	13	13	12	12	13	13	12	12	7
capsule	B
device	1
time	final
position	6
radius	7	7	7	7	7	8	9	7	8	8	10	8	10	9	12	10	13	12	12	11	10	12	12	12	11	11	12	11	8	11	12	12	11	13	7	12	12	12	10	12	9	12	10	12	13	12	11	11	12
capsule	B
device	1
time	final
position	5
radius	8	7	7	7	7	10	9	7	8	10	9	10	7	9	11	12	11	7	12	11	10	12	12	12	12	11	11	12	7	11	7	12	10	11	11	9	11	10	12	11	11	11	7	11	11	8	11	7	11
capsule	C
device	3
time	final
position	2
radius	7	10	8	9	9	9	12	18	18	19	17	18	17	16	13	13	16	17	18	7	15	17	18	18	10	18	18	18	18	17	19	18	8	18	18	19	18	18	7	17	9	7	18	18	17	16	19	17	18
capsule	C
device	3
time	final
position	1
radius	7	7	7	8	7	7	16	17	16	15	13	16	19	18	18	18	17	18	18	17	18	18	8	15	20	19	17	13	16	20	7	16	7	7	20	18	18	18	15	18	18	7	17	18	17	9	18	18	18
capsule	C
device	2
time	final
position	2
radius	7	7	7	19	16	20	9	20	9	12	20	7	7	20	19	20	15	7	20	20	10	20	7	20	20	7	19	20	20	20	20	20	8	7	20	8	18	20	21	20	19	7	8	20	7	20	7	19	7
capsule	C
device	2
time	final
position	1
radius	10	11	7	7	20	20	18	20	7	21	21	7	20	19	20	9	20	20	20	20	20	20	20	20	19	20	20	20	21	9	7	20	20	20	20	8	19	9	20	20	20	19	19	20	7	19	20	19	8
capsule	C
device	1
time	final
position	2
radius	8	8	9	13	10	12	14	17	16	7	7	17	9	8	15	17	7	15	10	14	17	7	7	15	11	13	14	18	16	16	17	17	12	7	11	16	7	10	10	18	16	17	7	7	12	13	14	16	8
capsule	C
device	1
time	final
position	1
radius	7	8	11	10	11	11	11	14	7	7	16	18	15	17	10	7	10	13	15	7	16	8	16	7	17	9	10	16	8	8	10	7	7	15	15	7	14	14	8	7	16	14	10	15	7	16	15	18	17
capsule	D
device	2
time	final
position	9
radius	7	7	7	9	8	8	11	11	11	11	12	13	13	13	7	12	13	12	13	12	12	12	13	8	13	8	12	13	13	12	13	12	7	7	13	10	10	13	13	12	9	13	12	10	13	9	13	12	11
capsule	D
device	2
time	final
position	7
radius	8	9	8	10	9	8	10	10	7	9	8	11	11	8	9	13	7	10	9	12	7	8	10	10	13	7	12	8	12	7	12	7	7	8	9	7	7	12	7	7	8	8	7	11	7	8	9	12	8
capsule	D
device	2
time	final
position	10
radius	7	8	7	10	7	10	10	9	9	11	7	7	11	12	9	10	11	10	12	11	11	12	12	12	12	12	10	7	7	10	12	7	12	10	12	12	12	8	12	10	10	12	11	11	12	12	11	11	13
capsule	D
device	1
time	final
position	6
radius	7	7	7	7	8	8	9	8	17	15	14	17	16	16	19	16	16	16	16	16	16	15	16	16	16	14	16	16	17	16	14	16	7	16	16	17	15	15	16	7	16	16	15	7	16	7	16	16	15
capsule	D
device	1
time	final
position	5
radius	7	7	7	7	8	8	9	9	10	9	9	11	16	15	7	10	16	16	7	15	15	16	7	8	15	12	16	7	16	15	14	15	7	7	15	16	15	16	15	7	16	14	11	14	17	12	8	15	8
capsule	D
device	1
time	final
position	4
radius	7	7	8	7	7	15	8	7	14	9	12	14	15	14	14	7	15	14	13	14	14	15	15	15	7	15	14	12	15	13	14	15	7	15	15	14	14	7	14	15	15	15	14	10	14	14	14	15	15
capsule	A
device	2
time	initial
position	9
radius	7	7	8	7	8	8	12	10	8	12	7	12	12	8	12	12	7	12	12	8	12	12	12	12	12	12	12	12	12	12	12	12	12	12	12	11	12	12	12	12	12	12	7	8	12	12	12	12	12
capsule	A
device	2
time	initial
position	12
radius	7	7	7	8	8	7	8	9	8	8	11	8	10	11	10	10	10	11	10	11	10	11	11	11	11	11	10	7	11	11	11	12	11	8	9	10	9	10	10	11	11	10	10	11	11	11	11	11	9
capsule	A
device	2
time	initial
position	11
radius	7	7	11	7	7	8	7	9	11	10	10	10	11	10	11	10	11	7	11	11	10	10	12	11	11	11	11	10	11	11	7	11	10	9	11	10	11	11	12	11	10	11	10	10	9	9	11	10	11
capsule	A
device	2
time	initial
position	10
radius	7	7	7	7	7	12	8	11	8	7	12	12	9	8	12	8	12	12	12	12	12	12	12	12	12	12	7	12	12	7	12	12	12	8	12	12	12	12	12	12	12	12	12	12	12	12	12	12	12
capsule	A
device	1
time	initial
position	8
radius	7	7	12	11	8	8	8	11	10	11	11	12	11	11	11	11	10	11	11	7	11	7	12	11	11	11	11	12	11	11	7	11	11	11	11	11	11	12	11	12	11	10	11	11	11	8	11	10	11
capsule	A
device	1
time	initial
position	7
radius	8	7	7	7	7	10	10	10	10	9	10	8	10	8	9	9	9	10	11	11	10	10	10	13	10	10	7	11	10	10	10	8	10	10	9	10	10	10	11	10	10	10	11	10	10	11	7	10	11
capsule	A
device	1
time	initial
position	6
radius	7	7	7	11	10	12	7	9	9	10	11	7	11	10	11	11	10	10	11	10	10	10	11	12	11	12	10	12	11	11	7	10	11	7	10	9	11	11	12	22	9	11	10	11	10	10	9	9	10
capsule	A
device	1
time	initial
position	5
radius	7	7	7	8	7	8	9	10	11	8	9	7	9	7	10	10	7	10	10	10	10	7	9	10	8	7	8	8	9	10	10	7	11	10	9	9	9	9	10	9	9	7	10	10	9	9	10	10	8
capsule	B
device	2
time	initial
position	9
radius	7	7	7	11	16	10	12	12	13	12	12	12	12	12	14	12	12	12	12	13	12	13	12	7	12	12	13	12	12	12	12	12	12	12	12	12	12	12	12	13	12	12	12	12	12	12	12	12	12
capsule	B
device	2
time	initial
position	13
radius	7	7	9	7	12	7	7	9	7	12	12	16	12	12	7	12	12	12	12	12	12	12	16	12	12	12	12	12	12	12	12	12	12	12	12	12	12	12	12	12	12	11	12	12	12	12	12	12	12
capsule	B
device	2
time	initial
position	11
radius	7	7	9	12	9	7	12	12	9	8	12	12	11	12	12	12	12	15	12	12	12	12	12	12	10	12	12	12	7	12	12	12	12	12	12	12	12	7	12	12	12	14	12	8	16	12	12	12	12
capsule	B
device	2
time	initial
position	10
radius	7	7	7	8	8	7	8	11	12	12	12	12	12	12	12	7	12	12	12	12	12	12	12	12	12	12	12	12	12	12	12	12	12	12	12	7	12	12	12	12	12	12	12	12	12	12	12	12	12
capsule	B
device	1
time	initial
position	8
radius	7	8	9	10	12	8	11	12	11	12	12	7	12	12	12	11	11	12	11	11	11	12	12	12	12	12	11	11	12	12	12	12	12	11	10	12	11	12	11	11	12	12	12	13	11	11	12	12	11
capsule	B
device	1
time	initial
position	7
radius	7	7	7	11	10	11	11	13	11	11	11	12	12	12	12	11	12	12	11	12	11	13	12	11	12	12	11	12	12	12	12	11	11	11	7	17	12	12	11	12	11	12	11	11	11	13	11	11	11
capsule	B
device	1
time	initial
position	6
radius	7	9	11	9	11	11	11	9	12	11	11	11	12	11	11	11	11	11	12	11	11	10	12	11	11	11	11	11	11	11	12	10	12	12	10	11	11	12	11	11	11	11	12	12	12	11	11	11	11
capsule	B
device	1
time	initial
position	5
radius	7	7	7	7	7	7	7	7	7	9	9	10	7	8	9	11	7	10	10	11	10	11	11	7	11	11	11	11	10	12	11	12	11	12	12	11	10	11	11	11	12	11	7	11	10	11	10	11	11
capsule	C
device	3
time	initial
position	2
radius	7	9	10	17	10	7	10	12	7	14	13	7	12	13	16	14	17	7	15	14	14	17	17	10	7	17	17	17	17	7	7	17	7	7	17	17	17	16	17	16	18	18	17	17	16	17	18	18	7
capsule	C
device	3
time	initial
position	1
radius	7	7	7	7	7	8	8	10	15	14	16	17	16	16	18	16	7	7	8	7	10	16	18	17	16	18	16	7	7	16	8	8	15	18	16	16	7	17	16	17	14	7	18	7	16	15	7	16	16
capsule	C
device	2
time	initial
position	2
radius	7	7	7	7	7	8	12	13	17	7	11	14	16	9	10	9	17	17	17	8	16	17	17	9	16	8	8	8	17	9	17	17	12	16	16	8	7	17	17	8	17	17	8	17	16	17	17	8	17
capsule	C
device	2
time	initial
position	1
radius	17	17	17	17	8	8	17	17	10	18	17	7	17	7	12	8	18	8	17	17	17	17	8	17	17	17	18	17	7	18	18	17	17	7	17	17	17	17	7	17	17	17	17	17	17	17	18	8	17
capsule	C
device	1
time	initial
position	2
radius	7	15	16	12	7	7	15	17	15	7	16	16	15	7	16	16	16	10	16	16	17	15	15	15	16	15	17	17	15	15	14	16	16	10	17	16	15	15	16	16	15	17	17	16	15	16	16	15	15
capsule	C
device	1
time	initial
position	1
radius	16	10	10	17	7	15	16	14	8	15	9	16	16	15	7	16	8	15	16	15	14	8	16	7	16	16	7	16	15	15	15	9	15	16	9	16	15	7	15	17	15	17	15	15	17	17	16	15	16
capsule	D
device	2
time	initial
position	9
radius	6	6	6	7	6	6	7	6	6	7	9	10	12	9	12	11	12	6	12	12	12	10	12	11	13	13	12	11	12	13	16	13	12	13	12	13	12	13	13	12	12	12	12	12	12	12	10	10	12
capsule	D
device	2
time	initial
position	7
radius	7	7	7	7	11	7	10	7	11	9	9	10	10	12	10	10	12	11	12	12	7	7	11	12	11	7	12	12	8	13	11	11	11	11	11	12	10	12	12	7	11	11	10	11	11	10	9	12	8
capsule	D
device	2
time	initial
position	10
radius	7	7	7	7	7	11	7	8	9	8	9	10	11	12	10	12	10	12	11	11	7	11	7	10	10	12	11	11	12	12	7	12	10	11	11	12	12	12	12	11	11	12	12	12	9	7	9	11	10
capsule	D
device	1
time	initial
position	6
radius	7	14	15	9	10	15	15	15	15	15	7	15	15	15	15	21	15	15	15	7	15	15	15	15	15	15	15	15	16	15	16	7	15	15	15	15	15	7	15	15	15	15	15	15	21	15	15	15	8
capsule	D
device	1
time	initial
position	5
radius	7	8	7	7	8	10	9	9	10	10	11	14	13	15	7	15	15	9	15	15	7	15	15	12	15	13	15	15	7	11	15	14	15	14	15	9	7	15	15	15	15	15	15	7	7	15	11	15	14
capsule	D
device	1
time	initial
position	4
radius	7	7	8	13	13	11	12	14	14	16	9	13	15	7	7	14	15	15	14	14	15	14	15	13	15	10	13	13	13	15	7	15	14	13	12	15	14	7	8	15	15	7	13	16	15	7	16	14	13
[truncated: 1,226 more columns]

## Sheet: Sampled Data
capsule	device	time	position	radius (pix)	diameter (pix)	pix to um
A	2	final	9	13	26	19.955
A	2	final	9	13	26	19.955
A	2	final	9	13	26	19.955
A	2	final	9	7	14	10.745
A	2	final	9	7	14	10.745
A	2	final	9	7	14	10.745
A	2	final	9	13	26	19.955
A	2	final	9	13	26	19.955
A	2	final	9	10	20	15.35
A	2	final	9	12	24	18.42
A	2	final	9	13	26	19.955
A	2	final	9	12	24	18.42
A	2	final	9	7	14	10.745
A	2	final	9	10	20	15.35
A	2	final	9	13	26	19.955
A	2	final	9	12	24	18.42
A	2	final	9	13	26	19.955
A	2	final	9	12	24	18.42
A	2	final	9	12	24	18.42
A	2	final	9	18	36	27.63
A	2	final	9	12	24	18.42
A	2	final	9	13	26	19.955
A	2	final	9	13	26	19.955
A	2	final	9	12	24	18.42
A	2	final	9	13	26	19.955
A	2	final	9	12	24	18.42
A	2	final	9	12	24	18.42
A	2	final	9	8	16	12.28
A	2	final	9	13	26	19.955
A	2	final	9	13	26	19.955
A	2	final	9	12	24	18.42
A	2	final	9	13	26	19.955
A	2	final	9	13	26	19.955
A	2	final	9	13	26	19.955
A	2	final	9	13	26	19.955
A	2	final	9	12	24	18.42
A	2	final	9	12	24	18.42
A	2	final	9	11	22	16.885
A	2	final	9	13	26	19.955
A	2	final	9	13	26	19.955
A	2	final	9	11	22	16.885
A	2	final	9	12	24	18.42
A	2	final	9	13	26	19.955
A	2	final	9	13	26	19.955
A	2	final	9	11	22	16.885
A	2	final	9	13	26	19.955
A	2	final	9	13	26	19.955
A	2	final	9	10	20	15.35
A	2	final	9	12	24	18.42
A	2	final	9	13	26	19.955
A	2	final	9	13	26	19.955
A	2	final	9	12	24	18.42
A	2	final	9	13	26	19.955
A	2	final	9	12	24	18.42
A	2	final	9	18	36	27.63
A	2	final	9	13	26	19.955
A	2	final	9	14	28	21.49
A	2	final	9	13	26	19.955
A	2	final	9	11	22	16.885
A	2	final	9	13	26	19.955
A	2	final	9	13	26	19.955
A	2	final	9	11	22	16.885
A	2	final	9	10	20	15.35
A	2	final	9	13	26	19.955
A	2	final	9	13	26	19.955
A	2	final	9	13	26	19.955
A	2	final	9	12	24	18.42
A	2	final	9	7	14	10.745
A	2	final	9	12	24	18.42
A	2	final	9	12	24	18.42
A	2	final	9	13	26	19.955
A	2	final	9	12	24	18.42
A	2	final	9	9	18	13.815
A	2	final	9	13	26	19.955
A	2	final	9	12	24	18.42
A	2	final	9	12	24	18.42
A	2	final	9	13	26	19.955
A	2	final	9	13	26	19.955
A	2	final	9	7	14	10.745
A	2	final	9	13	26	19.955
A	2	final	9	12	24	18.42
A	2	final	9	13	26	19.955
A	2	final	9	13	26	19.955
A	2	final	9	12	24	18.42
A	2	final	9	13	26	19.955
A	2	final	9	12	24	18.42
A	2	final	9	7	14	10.745
A	2	final	9	11	22	16.885
A	2	final	9	13	26	19.955
A	2	final	9	13	26	19.955
A	2	final	9	12	24	18.42
A	2	final	9	13	26	19.955
A	2	final	9	12	24	18.42
A	2	final	9	12	24	18.42
A	2	final	9	13	26	19.955
A	2	final	9	12	24	18.42
A	2	final	9	13	26	19.955
A	2	final	9	12	24	18.42
A	2	final	9	13	26	19.955
A	2	final	9	13	26	19.955
A	2	final	9	12	24	18.42
A	2	final	9	12	24	18.42
A	2	final	9	13	26	19.955
A	2	final	9	13	26	19.955
A	2	final	9	12	24	18.42
A	2	final	9	7	14	10.745
A	2	final	9	13	26	19.955
A	2	final	9	12	24	18.42
A	2	final	9	13	26	19.955
A	2	final	9	12	24	18.42
A	2	final	9	13	26	19.955
A	2	final	9	8	16	12.28
A	2	final	9	13	26	19.955
A	2	final	9	13	26	19.955
A	2	final	9	12	24	18.42
A	2	final	9	11	22	16.885
A	2	final	9	13	26	19.955
A	2	final	9	13	26	19.955
A	2	final	9	10	20	15.35
A	2	final	9	12	24	18.42
A	2	final	9	12	24	18.42
A	2	final	9	8	16	12.28
A	2	final	9	12	24	18.42
A	2	final	9	13	26	19.955
A	2	final	9	13	26	19.955
A	2	final	9	12	24	18.42
A	2	final	9	13	26	19.955
A	2	final	9	10	20	15.35
A	2	final	9	13	26	19.955
A	2	final	9	13	26	19.955
A	2	final	9	13	26	19.955
A	2	final	9	12	24	18.42
A	2	final	9	12	24	18.42
A	2	final	9	12	24	18.42
A	2	final	9	17	34	26.095
A	2	final	9	13	26	19.955
A	2	final	9	13	26	19.955
A	2	final	9	13	26	19.955
A	2	final	9	11	22	16.885
A	2	final	9	13	26	19.955
A	2	final	9	12	24	18.42
A	2	final	9	12	24	18.42
A	2	final	9	12	24	18.42
A	2	final	9	8	16	12.28
A	2	final	9	12	24	18.42
A	2	final	9	13	26	19.955
A	2	final	9	12	24	18.42
A	2	final	9	12	24	18.42
A	2	final	9	21	42	32.235
A	2	final	9	13	26	19.955
A	2	final	9	12	24	18.42
A	2	final	9	12	24	18.42
A	2	final	9	13	26	19.955
A	2	final	9	13	26	19.955
A	2	final	9	11	22	16.885
A	2	final	9	13	26	19.955
A	2	final	9	9	18	13.815
A	2	final	9	13	26	19.955
A	2	final	9	13	26	19.955
A	2	final	9	18	36	27.63
A	2	final	9	13	26	19.955
A	2	final	9	13	26	19.955
A	2	final	9	12	24	18.42
A	2	final	9	13	26	19.955
A	2	final	9	13	26	19.955
A	2	final	9	13	26	19.955
A	2	final	9	11	22	16.885
A	2	final	9	13	26	19.955
A	2	final	9	13	26	19.955
A	2	final	9	13	26	19.955
A	2	final	9	13	26	19.955
A	2	final	9	12	24	18.42
A	2	final	9	12	24	18.42
A	2	final	9	18	36	27.63
A	2	final	9	13	26	19.955
A	2	final	9	13	26	19.955
A	2	final	9	13	26	19.955
A	2	final	9	14	28	21.49
A	2	final	9	12	24	18.42
A	2	final	9	13	26	19.955
A	2	final	9	12	24	18.42
A	2	final	9	8	16	12.28
A	2	final	9	12	24	18.42
A	2	final	9	13	26	19.955
A	2	final	9	13	26	19.955
A	2	final	9	13	26	19.955
A	2	final	9	13	26	19.955
A	2	final	9	11	22	16.885
A	2	final	9	13	26	19.955
A	2	final	9	12	24	18.42
A	2	final	9	13	26	19.955
A	2	final	9	13	26	19.955
A	2	final	9	12	24	18.42
A	2	final	9	11	22	16.885
A	2	final	9	12	24	18.42
A	2	final	9	12	24	18.42
A	2	final	9	13	26	19.955
A	2	final	9	12	24	18.42
A	2	final	9	11	22	16.885
A	2	final	9	13	26	19.955
A	2	final	9	12	24	18.42
A	2	final	9	13	26	19.955
A	2	final	9	12	24	18.42
A	2	final	9	13	26	19.955
A	2	final	9	12	24	18.42
A	2	final	9	12	24	18.42
A	2	final	9	13	26	19.955
A	2	final	9	13	26	19.955
A	2	final	9	9	18	13.815
A	2	final	9	12	24	18.42
A	2	final	9	13	26	19.955
A	2	final	9	12	24	18.42
A	2	final	9	13	26	19.955
A	2	final	9	14	28	21.49
A	2	final	9	9	18	13.815
A	2	final	9	13	26	19.955
A	2	final	9	13	26	19.955
A	2	final	9	13	26	19.955
A	2	final	9	11	22	16.885
A	2	final	9	13	26	19.955
A	2	final	9	13	26	19.955
A	2	final	9	13	26	19.955
A	2	final	9	13	26	19.955
A	2	final	9	7	14	10.745
A	2	final	9	13	26	19.955
A	2	final	9	13	26	19.955
A	2	final	9	13	26	19.955
A	2	final	9	11	22	16.885
A	2	final	9	12	24	18.42
A	2	final	9	13	26	19.955
A	2	final	9	13	26	19.955
A	2	final	9	12	24	18.42
A	2	final	9	12	24	18.42
A	2	final	9	13	26	19.955
A	2	final	9	13	26	19.955
A	2	final	9	13	26	19.955
A	2	final	9	13	26	19.955
A	2	final	9	13	26	19.955
A	2	final	9	13	26	19.955
A	2	final	9	7	14	10.745
A	2	final	9	12	24	18.42
A	2	final	9	13	26	19.955
A	2	final	9	7	14	10.745
A	2	final	9	12	24	18.42
A	2	final	9	13	26	19.955
A	2	final	9	13	26	19.955
A	2	final	9	11	22	16.885
A	2	final	9	12	24	18.42
A	2	final	9	17	34	26.095
A	2	final	9	13	26	19.955
A	2	final	9	13	26	19.955
A	2	final	9	13	26	19.955
A	2	final	9	13	26	19.955
A	2	final	9	12	24	18.42
A	2	final	9	13	26	19.955
A	2	final	9	13	26	19.955
A	2	final	9	11	22	16.885
A	2	final	9	13	26	19.955
A	2	final	9	13	26	19.955
A	2	final	9	12	24	18.42
A	2	final	9	12	24	18.42
A	2	final	9	13	26	19.955
A	2	final	9	13	26	19.955
A	2	final	9	12	24	18.42
A	2	final	9	13	26	19.955
A	2	final	9	12	24	18.42
A	2	final	9	13	26	19.955
A	2	final	9	12	24	18.42
A	2	final	9	13	26	19.955
A	2	final	9	12	24	18.42
A	2	final	9	13	26	19.955
A	2	final	9	13	26	19.955
A	2	final	9	13	26	19.955
A	2	final	9	13	26	19.955
A	2	final	9	11	22	16.885
A	2	final	9	13	26	19.955
A	2	final	9	13	26	19.955
A	2	final	9	12	24	18.42
A	2	final	9	13	26	19.955
A	2	final	9	12	24	18.42
A	2	final	9	13	26	19.955
A	2	final	9	13	26	19.955
A	2	final	9	13	26	19.955
A	2	final	9	14	28	21.49
A	2	final	9	12	24	18.42
A	2	final	9	8	16	12.28
A	2	final	9	13	26	19.955
A	2	final	9	11	22	16.885
A	2	final	9	12	24	18.42
A	2	final	9	12	24	18.42
A	2	final	9	13	26	19.955
A	2	final	9	13	26	19.955
A	2	final	9	13	26	19.955
A	2	final	9	13	26	19.955
A	2	final	9	12	24	18.42
A	2	final	9	12	24	18.42
A	2	final	9	13	26	19.955
A	2	final	9	13	26	19.955
A	2	final	9	13	26	19.955
A	2	final	9	12	24	18.42
A	2	final	9	12	24	18.42
A	2	final	9	12	24	18.42
A	2	final	9	13	26	19.955
A	2	final	9	12	24	18.42
A	2	final	9	13	26	19.955
A	2	final	9	13	26	19.955
A	2	final	9	13	26	19.955
A	2	final	9	14	28	21.49
A	2	final	9	13	26	19.955
A	2	final	9	12	24	18.42
A	2	final	9	13	26	19.955
A	2	final	12	11	22	16.885
A	2	final	12	11	22	16.885
A	2	final	12	11	22	16.885
A	2	final	12	8	16	12.28
A	2	final	12	7	14	10.745
A	2	final	12	8	16	12.28
A	2	final	12	12	24	18.42
A	2	final	12	12	24	18.42
A	2	final	12	7	14	10.745
A	2	final	12	11	22	16.885
A	2	final	12	12	24	18.42
A	2	final	12	10	20	15.35
A	2	final	12	11	22	16.885
A	2	final	12	11	22	16.885
A	2	final	12	11	22	16.885
A	2	final	12	11	22	16.885
A	2	final	12	8	16	12.28
A	2	final	12	10	20	15.35
A	2	final	12	11	22	16.885
A	2	final	12	7	14	10.745
A	2	final	12	11	22	16.885
A	2	final	12	12	24	18.42
A	2	final	12	8	16	12.28
A	2	final	12	11	22	16.885
A	2	final	12	9	18	13.815
A	2	final	12	11	22	16.885
A	2	final	12	10	20	15.35
A	2	final	12	10	20	15.35
A	2	final	12	11	22	16.885
A	2	final	12	11	22	16.885
A	2	final	12	11	22	16.885
A	2	final	12	11	22	16.885
A	2	final	12	11	22	16.885
A	2	final	12	11	22	16.885
A	2	final	12	7	14	10.745
A	2	final	12	12	24	18.42
A	2	final	12	9	18	13.815
A	2	final	12	10	20	15.35
A	2	final	12	12	24	18.42
A	2	final	12	7	14	10.745
A	2	final	12	10	20	15.35
A	2	final	12	7	14	10.745
A	2	final	12	12	24	18.42
A	2	final	12	8	16	12.28
A	2	final	12	8	16	12.28
A	2	final	12	11	22	16.885
A	2	final	12	11	22	16.885
A	2	final	12	7	14	10.745
A	2	final	12	7	14	10.745
A	2	final	12	11	22	16.885
A	2	final	12	7	14	10.745
A	2	final	12	11	22	16.885
A	2	final	12	11	22	16.885
A	2	final	12	11	22	16.885
A	2	final	12	12	24	18.42
A	2	final	12	11	22	16.885
A	2	final	12	10	20	15.35
A	2	final	12	11	22	16.885
A	2	final	12	11	22	16.885
A	2	final	12	11	22	16.885
A	2	final	12	11	22	16.885
A	2	final	12	11	22	16.885
A	2	final	12	9	18	13.815
A	2	final	12	11	22	16.885
A	2	final	12	8	16	12.28
A	2	final	12	11	22	16.885
A	2	final	12	8	16	12.28
A	2	final	12	10	20	15.35
A	2	final	12	9	18	13.815
A	2	final	12	7	14	10.745
A	2	final	12	7	14	10.745
A	2	final	12	10	20	15.35
A	2	final	12	11	22	16.885
A	2	final	12	11	22	16.885
A	2	final	12	11	22	16.885
A	2	final	12	10	20	15.35
A	2	final	12	11	22	16.885
A	2	final	12	12	24	18.42
A	2	final	12	11	22	16.885
A	2	final	12	11	22	16.885
A	2	final	12	11	22	16.885
A	2	final	12	11	22	16.885
A	2	final	12	12	24	18.42
A	2	final	12	11	22	16.885
A	2	final	12	11	22	16.885
A	2	final	12	7	14	10.745
A	2	final	12	11	22	16.885
A	2	final	12	11	22	16.885
A	2	final	12	9	18	13.815
A	2	final	12	12	24	18.42
A	2	final	12	12	24	18.42
A	2	final	12	7	14	10.745
A	2	final	12	11	22	16.885
A	2	final	12	8	16	12.28
A	2	final	12	12	24	18.42
A	2	final	12	7	14	10.745
A	2	final	12	12	24	18.42
A	2	final	12	11	22	16.885
A	2	final	12	12	24	18.42
A	2	final	12	12	24	18.42
A	2	final	12	11	22	16.885
A	2	final	12	12	24	18.42
A	2	final	12	9	18	13.815
A	2	final	12	9	18	13.815
A	2	final	12	11	22	16.885
A	2	final	12	12	24	18.42
A	2	final	12	11	22	16.885
A	2	final	12	11	22	16.885
A	2	final	12	12	24	18.42
A	2	final	12	9	18	13.815
A	2	final	12	12	24	18.42
A	2	final	12	10	20	15.35
A	2	final	12	10	20	15.35
A	2	final	12	7	14	10.745
A	2	final	12	9	18	13.815
A	2	final	12	11	22	16.885
A	2	final	12	8	16	12.28
A	2	final	12	11	22	16.885
A	2	final	12	10	20	15.35
A	2	final	12	12	24	18.42
A	2	final	12	7	14	10.745
A	2	final	12	10	20	15.35
A	2	final	12	11	22	16.885
A	2	final	12	11	22	16.885
A	2	final	12	9	18	13.815
A	2	final	12	11	22	16.885
A	2	final	12	11	22	16.885
A	2	final	12	12	24	18.42
A	2	final	12	11	22	16.885
A	2	final	12	7	14	10.745
A	2	final	12	11	22	16.885
A	2	final	12	11	22	16.885
A	2	final	12	9	18	13.815
A	2	final	12	12	24	18.42
A	2	final	12	11	22	16.885
A	2	final	12	10	20	15.35
A	2	final	12	11	22	16.885
A	2	final	12	11	22	16.885
A	2	final	12	10	20	15.35
A	2	final	12	7	14	10.745
A	2	final	12	11	22	16.885
A	2	final	12	11	22	16.885
A	2	final	12	11	22	16.885
A	2	final	12	12	24	18.42
A	2	final	12	11	22	16.885
A	2	final	12	10	20	15.35
A	2	final	12	10	20	15.35
A	2	final	12	10	20	15.35
A	2	final	12	11	22	16.885
A	2	final	12	11	22	16.885
A	2	final	12	8	16	12.28
A	2	final	12	11	22	16.885
A	2	final	12	12	24	18.42
A	2	final	12	12	24	18.42
A	2	final	12	12	24	18.42
A	2	final	12	11	22	16.885
A	2	final	12	10	20	15.35
A	2	final	12	9	18	13.815
A	2	final	12	10	20	15.35
A	2	final	12	12	24	18.42
A	2	final	12	7	14	10.745
A	2	final	12	12	24	18.42
A	2	final	12	12	24	18.42
A	2	final	12	8	16	12.28
A	2	final	12	12	24	18.42
A	2	final	12	10	20	15.35
A	2	final	12	9	18	13.815
A	2	final	12	12	24	18.42
A	2	final	12	10	20	15.35
A	2	final	12	12	24	18.42
A	2	final	12	11	22	16.885
A	2	final	12	12	24	18.42
A	2	final	12	9	18	13.815
A	2	final	12	10	20	15.35
A	2	final	12	11	22	16.885
A	2	final	12	12	24	18.42
A	2	final	12	9	18	13.815
A	2	final	12	11	22	16.885
A	2	final	12	11	22	16.885
A	2	final	12	11	22	16.885
A	2	final	12	11	22	16.885
A	2	final	12	10	20	15.35
A	2	final	12	12	24	18.42
A	2	final	12	7	14	10.745
A	2	final	12	7	14	10.745
A	2	final	12	10	20	15.35
A	2	final	12	13	26	19.955
A	2	final	12	7	14	10.745
A	2	final	12	11	22	16.885
A	2	final	12	12	24	18.42
A	2	final	12	11	22	16.885
A	2	final	12	7	14	10.745
A	2	final	12	11	22	16.885
A	2	final	12	12	24	18.42
A	2	final	12	7	14	10.745
A	2	final	12	11	22	16.885
A	2	final	12	11	22	16.885
A	2	final	12	15	30	23.025
A	2	final	12	11	22	16.885
A	2	final	12	7	14	10.745
A	2	final	12	11	22	16.885
A	2	final	12	10	20	15.35
A	2	final	12	11	22	16.885
A	2	final	12	11	22	16.885
A	2	final	12	7	14	10.745
A	2	final	12	11	22	16.885
A	2	final	12	13	26	19.955
A	2	final	12	11	22	16.885
A	2	final	12	11	22	16.885
A	2	final	12	12	24	18.42
A	2	final	12	10	20	15.35
A	2	final	12	13	26	19.955
A	2	final	12	12	24	18.42
A	2	final	12	11	22	16.885
A	2	final	12	11	22	16.885
A	2	final	12	11	22	16.885
A	2	final	12	10	20	15.35
A	2	final	12	10	20	15.35
A	2	final	12	11	22	16.885
A	2	final	12	10	20	15.35
A	2	final	12	11	22	16.885
A	2	final	12	11	22	16.885
A	2	final	12	11	22	16.885
A	2	final	12	11	22	16.885
A	2	final	12	11	22	16.885
A	2	final	12	7	14	10.745
A	2	final	12	8	16	12.28
A	2	final	12	7	14	10.745
A	2	final	12	12	24	18.42
A	2	final	12	12	24	18.42
A	2	final	12	11	22	16.885
A	2	final	12	7	14	10.745
A	2	final	12	7	14	10.745
A	2	final	12	8	16	12.28
A	2	final	12	11	22	16.885
A	2	final	12	7	14	10.745
A	2	final	12	12	24	18.42
A	2	final	12	11	22	16.885
A	2	final	12	10	20	15.35
A	2	final	12	11	22	16.885
A	2	final	12	10	20	15.35
A	2	final	12	12	24	18.42
A	2	final	12	11	22	16.885
A	2	final	12	7	14	10.745
A	2	final	12	11	22	16.885
A	2	final	12	11	22	16.885
A	2	final	12	10	20	15.35
A	2	final	12	11	22	16.885
A	2	final	12	12	24	18.42
A	2	final	12	10	20	15.35
A	2	final	12	7	14	10.745
A	2	final	12	11	22	16.885
A	2	final	12	11	22	16.885
A	2	final	12	11	22	16.885
A	2	final	12	11	22	16.885
A	2	final	12	12	24	18.42
A	2	final	12	9	18	13.815
A	2	final	12	11	22	16.885
A	2	final	12	11	22	16.885
A	2	final	12	11	22	16.885
A	2	final	12	11	22	16.885
A	2	final	12	11	22	16.885
A	2	final	12	8	16	12.28
A	2	final	12	12	24	18.42
A	2	final	12	8	16	12.28
A	2	final	12	12	24	18.42
A	2	final	12	7	14	10.745
A	2	final	12	7	14	10.745
A	2	final	12	10	20	15.35
A	2	final	12	10	20	15.35
A	2	final	12	12	24	18.42
A	2	final	12	11	22	16.885
A	2	final	12	10	20	15.35
A	2	final	12	7	14	10.745
A	2	final	12	7	14	10.745
A	2	final	12	12	24	18.42
A	2	final	12	7	14	10.745
A	2	final	12	11	22	16.885
A	2	final	12	9	18	13.815
A	2	final	12	12	24	18.42
A	2	final	12	8	16	12.28
A	2	final	12	11	22	16.885
A	2	final	12	11	22	16.885
A	2	final	12	11	22	16.885
A	2	final	12	11	22	16.885
A	2	final	12	11	22	16.885
A	2	final	12	10	20	15.35
A	2	final	12	12	24	18.42
A	2	final	12	11	22	16.885
A	2	final	12	12	24	18.42
A	2	final	12	11	22	16.885
A	2	final	12	11	22	16.885
A	2	final	12	12	24	18.42
A	2	final	12	10	20	15.35
A	2	final	12	11	22	16.885
A	2	final	12	11	22	16.885
A	2	final	12	11	22	16.885
A	2	final	12	10	20	15.35
A	2	final	12	8	16	12.28
A	2	final	12	11	22	16.885
A	2	final	12	11	22	16.885
A	2	final	12	7	14	10.745
A	2	final	12	10	20	15.35
A	2	final	12	12	24	18.42
A	2	final	12	11	22	16.885
A	2	final	12	12	24	18.42
A	2	final	12	11	22	16.885
A	2	final	12	9	18	13.815
A	2	final	12	12	24	18.42
A	2	final	12	8	16	12.28
A	2	final	12	10	20	15.35
A	2	final	11	12	24	18.42
A	2	final	11	12	24	18.42
A	2	final	11	11	22	16.885
A	2	final	11	11	22	16.885
A	2	final	11	11	22	16.885
A	2	final	11	10	20	15.35
A	2	final	11	12	24	18.42
A	2	final	11	11	22	16.885
A	2	final	11	12	24	18.42
A	2	final	11	11	22	16.885
A	2	final	11	11	22	16.885
A	2	final	11	12	24	18.42
A	2	final	11	11	22	16.885
A	2	final	11	11	22	16.885
A	2	final	11	11	22	16.885
A	2	final	11	11	22	16.885
A	2	final	11	11	22	16.885
A	2	final	11	11	22	16.885
A	2	final	11	12	24	18.42
A	2	final	11	12	24	18.42
A	2	final	11	11	22	16.885
A	2	final	11	12	24	18.42
A	2	final	11	12	24	18.42
A	2	final	11	12	24	18.42
A	2	final	11	11	22	16.885
A	2	final	11	11	22	16.885
A	2	final	11	12	24	18.42
A	2	final	11	7	14	10.745
A	2	final	11	11	22	16.885
A	2	final	11	7	14	10.745
A	2	final	11	11	22	16.885
A	2	final	11	7	14	10.745
A	2	final	11	11	22	16.885
A	2	final	11	7	14	10.745
A	2	final	11	11	22	16.885
A	2	final	11	12	24	18.42
A	2	final	11	11	22	16.885
A	2	final	11	12	24	18.42
A	2	final	11	11	22	16.885
A	2	final	11	11	22	16.885
A	2	final	11	12	24	18.42
A	2	final	11	11	22	16.885
A	2	final	11	10	20	15.35
A	2	final	11	11	22	16.885
A	2	final	11	12	24	18.42
A	2	final	11	12	24	18.42
A	2	final	11	12	24	18.42
A	2	final	11	12	24	18.42
A	2	final	11	12	24	18.42
A	2	final	11	12	24	18.42
A	2	final	11	11	22	16.885
A	2	final	11	11	22	16.885
A	2	final	11	12	24	18.42
A	2	final	11	11	22	16.885
A	2	final	11	8	16	12.28
A	2	final	11	11	22	16.885
A	2	final	11	11	22	16.885
A	2	final	11	11	22	16.885
A	2	final	11	11	22	16.885
A	2	final	11	11	22	16.885
A	2	final	11	11	22	16.885
A	2	final	11	11	22	16.885
A	2	final	11	12	24	18.42
A	2	final	11	11	22	16.885
A	2	final	11	11	22	16.885
A	2	final	11	12	24	18.42
A	2	final	11	10	20	15.35
A	2	final	11	11	22	16.885
A	2	final	11	11	22	16.885
A	2	final	11	12	24	18.42
A	2	final	11	12	24	18.42
A	2	final	11	7	14	10.745
A	2	final	11	11	22	16.885
A	2	final	11	11	22	16.885
A	2	final	11	12	24	18.42
A	2	final	11	12	24	18.42
A	2	final	11	11	22	16.885
A	2	final	11	11	22	16.885
A	2	final	11	11	22	16.885
A	2	final	11	12	24	18.42
A	2	final	11	12	24	18.42
A	2	final	11	9	18	13.815
A	2	final	11	15	30	23.025
A	2	final	11	11	22	16.885
A	2	final	11	12	24	18.42
A	2	final	11	12	24	18.42
A	2	final	11	10	20	15.35
A	2	final	11	11	22	16.885
A	2	final	11	11	22	16.885
A	2	final	11	11	22	16.885
A	2	final	11	11	22	16.885
A	2	final	11	11	22	16.885
A	2	final	11	7	14	10.745
A	2	final	11	11	22	16.885
A	2	final	11	11	22	16.885
A	2	final	11	11	22	16.885
A	2	final	11	10	20	15.35
A	2	final	11	11	22	16.885
A	2	final	11	12	24	18.42
A	2	final	11	8	16	12.28
A	2	final	11	11	22	16.885
A	2	final	11	11	22	16.885
A	2	final	11	7	14	10.745
A	2	final	11	11	22	16.885
A	2	final	11	11	22	16.885
A	2	final	11	11	22	16.885
A	2	final	11	11	22	16.885
A	2	final	11	11	22	16.885
A	2	final	11	11	22	16.885
A	2	final	11	11	22	16.885
A	2	final	11	11	22	16.885
A	2	final	11	11	22	16.885
A	2	final	11	11	22	16.885
A	2	final	11	11	22	16.885
A	2	final	11	11	22	16.885
A	2	final	11	10	20	15.35
A	2	final	11	11	22	16.885
A	2	final	11	12	24	18.42
A	2	final	11	11	22	16.885
A	2	final	11	12	24	18.42
A	2	final	11	12	24	18.42
A	2	final	11	11	22	16.885
A	2	final	11	12	24	18.42
A	2	final	11	12	24	18.42
A	2	final	11	12	24	18.42
A	2	final	11	11	22	16.885
A	2	final	11	11	22	16.885
A	2	final	11	12	24	18.42
A	2	final	11	11	22	16.885
A	2	final	11	11	22	16.885
A	2	final	11	12	24	18.42
A	2	final	11	10	20	15.35
A	2	final	11	11	22	16.885
A	2	final	11	11	22	16.885
A	2	final	11	11	22	16.885
A	2	final	11	12	24	18.42
A	2	final	11	11	22	16.885
A	2	final	11	11	22	16.885
A	2	final	11	12	24	18.42
A	2	final	11	12	24	18.42
A	2	final	11	8	16	12.28
A	2	final	11	11	22	16.885
A	2	final	11	10	20	15.35
A	2	final	11	11	22	16.885
A	2	final	11	11	22	16.885
A	2	final	11	11	22	16.885
A	2	final	11	11	22	16.885
A	2	final	11	11	22	16.885
A	2	final	11	11	22	16.885
A	2	final	11	12	24	18.42
A	2	final	11	11	22	16.885
A	2	final	11	11	22	16.885
A	2	final	11	11	22	16.885
A	2	final	11	11	22	16.885
A	2	final	11	12	24	18.42
A	2	final	11	8	16	12.28
A	2	final	11	11	22	16.885
A	2	final	11	11	22	16.885
A	2	final	11	11	22	16.885
A	2	final	11	12	24	18.42
A	2	final	11	11	22	16.885
A	2	final	11	12	24	18.42
A	2	final	11	11	22	16.885
A	2	final	11	12	24	18.42
A	2	final	11	11	22	16.885
A	2	final	11	11	22	16.885
A	2	final	11	11	22	16.885
A	2	final	11	12	24	18.42
A	2	final	11	11	22	16.885
A	2	final	11	11	22	16.885
A	2	final	11	11	22	16.885
A	2	final	11	8	16	12.28
A	2	final	11	7	14	10.745
A	2	final	11	11	22	16.885
A	2	final	11	11	22	16.885
A	2	final	11	10	20	15.35
A	2	final	11	8	16	12.28
A	2	final	11	7	14	10.745
A	2	final	11	11	22	16.885
A	2	final	11	10	20	15.35
A	2	final	11	11	22	16.885
A	2	final	11	11	22	16.885
A	2	final	11	11	22	16.885
A	2	final	11	11	22	16.885
A	2	final	11	10	20	15.35
A	2	final	11	11	22	16.885
A	2	final	11	7	14	10.745
A	2	final	11	12	24	18.42
A	2	final	11	11	22	16.885
A	2	final	11	7	14	10.745
A	2	final	11	11	22	16.885
A	2	final	11	11	22	16.885
A	2	final	11	11	22	16.885
A	2	final	11	11	22	16.885
A	2	final	11	12	24	18.42
A	2	final	11	11	22	16.885
A	2	final	11	11	22	16.885
A	2	final	11	11	22	16.885
A	2	final	11	12	24	18.42
A	2	final	11	11	22	16.885
A	2	final	11	11	22	16.885
A	2	final	11	11	22	16.885
A	2	final	11	11	22	16.885
A	2	final	11	11	22	16.885
A	2	final	11	12	24	18.42
A	2	final	11	11	22	16.885
A	2	final	11	12	24	18.42
A	2	final	11	11	22	16.885
A	2	final	11	11	22	16.885
A	2	final	11	12	24	18.42
A	2	final	11	11	22	16.885
A	2	final	11	12	24	18.42
A	2	final	11	11	22	16.885
A	2	final	11	12	24	18.42
A	2	final	11	10	20	15.35
A	2	final	11	11	22	16.885
A	2	final	11	12	24	18.42
A	2	final	11	10	20	15.35
A	2	final	11	11	22	16.885
A	2	final	11	11	22	16.885
A	2	final	11	12	24	18.42
A	2	final	11	12	24	18.42
A	2	final	11	7	14	10.745
A	2	final	11	10	20	15.35
A	2	final	11	11	22	16.885
A	2	final	11	12	24	18.42
A	2	final	11	11	22	16.885
A	2	final	11	11	22	16.885
A	2	final	11	11	22	16.885
A	2	final	11	11	22	16.885
A	2	final	11	12	24	18.42
A	2	final	11	12	24	18.42
A	2	final	11	11	22	16.885
A	2	final	11	11	22	16.885
A	2	final	11	12	24	18.42
A	2	final	11	12	24	18.42
A	2	final	11	11	22	16.885
A	2	final	11	11	22	16.885
A	2	final	11	12	24	18.42
A	2	final	11	12	24	18.42
A	2	final	11	11	22	16.885
A	2	final	11	11	22	16.885
A	2	final	11	12	24	18.42
A	2	final	11	9	18	13.815
A	2	final	11	12	24	18.42
A	2	final	11	11	22	16.885
A	2	final	11	12	24	18.42
A	2	final	11	11	22	16.885
A	2	final	11	11	22	16.885
A	2	final	11	11	22	16.885
A	2	final	11	12	24	18.42
A	2	final	11	11	22	16.885
A	2	final	11	12	24	18.42
A	2	final	11	8	16	12.28
A	2	final	11	11	22	16.885
A	2	final	11	12	24	18.42
A	2	final	11	10	20	15.35
A	2	final	11	7	14	10.745
A	2	final	11	11	22	16.885
A	2	final	11	12	24	18.42
A	2	final	11	10	20	15.35
A	2	final	11	11	22	16.885
A	2	final	11	11	22	16.885
A	2	final	11	12	24	18.42
A	2	final	11	11	22	16.885
A	2	final	11	11	22	16.885
A	2	final	11	12	24	18.42
A	2	final	11	11	22	16.885
A	2	final	11	7	14	10.745
A	2	final	11	12	24	18.42
A	2	final	11	11	22	16.885
A	2	final	11	10	20	15.35
A	2	final	11	11	22	16.885
A	2	final	11	11	22	16.885
A	2	final	11	12	24	18.42
A	2	final	11	11	22	16.885
A	2	final	11	11	22	16.885
A	2	final	11	12	24	18.42
A	2	final	11	11	22	16.885
A	2	final	11	7	14	10.745
A	2	final	11	12	24	18.42
A	2	final	11	11	22	16.885
A	2	final	11	10	20	15.35
A	2	final	11	11	22	16.885
A	2	final	11	7	14	10.745
A	2	final	11	11	22	16.885
A	2	final	11	12	24	18.42
A	2	final	11	11	22	16.885
A	2	final	11	11	22	16.885
A	2	final	11	15	30	23.025
A	2	final	11	7	14	10.745
A	2	final	11	12	24	18.42
A	2	final	11	7	14	10.745
A	2	final	11	10	20	15.35
A	2	final	11	11	22	16.885
A	2	final	11	12	24	18.42
A	2	final	11	11	22	16.885
A	2	final	11	7	14	10.745
A	2	final	11	11	22	16.885
A	2	final	11	10	20	15.35
A	2	final	11	11	22	16.885
A	2	final	11	12	24	18.42
A	2	final	11	10	20	15.35
A	2	final	11	11	22	16.885
A	2	final	11	12	24	18.42
A	2	final	11	11	22	16.885
A	2	final	11	11	22	16.885
A	2	final	11	11	22	16.885
A	2	final	11	12	24	18.42
A	2	final	11	7	14	10.745
A	2	final	11	11	22	16.885
A	2	final	10	12	24	18.42
A	2	final	10	12	24	18.42
A	2	final	10	12	24	18.42
A	2	final	10	12	24	18.42
A	2	final	10	12	24	18.42
A	2	final	10	12	24	18.42
A	2	final	10	15	30	23.025
A	2	final	10	12	24	18.42
A	2	final	10	12	24	18.42
A	2	final	10	12	24	18.42
A	2	final	10	12	24	18.42
A	2	final	10	12	24	18.42
A	2	final	10	11	22	16.885
A	2	final	10	12	24	18.42
A	2	final	10	12	24	18.42
A	2	final	10	12	24	18.42
A	2	final	10	11	22	16.885
A	2	final	10	12	24	18.42
A	2	final	10	12	24	18.42
A	2	final	10	12	24	18.42
A	2	final	10	12	24	18.42
A	2	final	10	12	24	18.42
A	2	final	10	11	22	16.885
A	2	final	10	12	24	18.42
A	2	final	10	11	22	16.885
A	2	final	10	12	24	18.42
A	2	final	10	13	26	19.955
A	2	final	10	12	24	18.42
A	2	final	10	12	24	18.42
A	2	final	10	12	24	18.42
A	2	final	10	12	24	18.42
A	2	final	10	12	24	18.42
A	2	final	10	12	24	18.42
A	2	final	10	7	14	10.745
A	2	final	10	12	24	18.42
A	2	final	10	12	24	18.42
A	2	final	10	12	24	18.42
A	2	final	10	12	24	18.42
A	2	final	10	12	24	18.42
A	2	final	10	12	24	18.42
A	2	final	10	12	24	18.42
A	2	final	10	12	24	18.42
A	2	final	10	12	24	18.42
A	2	final	10	12	24	18.42
A	2	final	10	13	26	19.955
A	2	final	10	12	24	18.42
A	2	final	10	12	24	18.42
A	2	final	10	13	26	19.955
A	2	final	10	11	22	16.885
A	2	final	10	12	24	18.42
A	2	final	10	12	24	18.42
A	2	final	10	12	24	18.42
A	2	final	10	12	24	18.42
A	2	final	10	12	24	18.42
A	2	final	10	12	24	18.42
A	2	final	10	12	24	18.42
A	2	final	10	12	24	18.42
A	2	final	10	12	24	18.42
A	2	final	10	12	24	18.42
A	2	final	10	12	24	18.42
A	2	final	10	12	24	18.42
A	2	final	10	11	22	16.885
A	2	final	10	12	24	18.42
A	2	final	10	12	24	18.42
A	2	final	10	12	24	18.42
A	2	final	10	12	24	18.42
A	2	final	10	12	24	18.42
A	2	final	10	15	30	23.025
A	2	final	10	12	24	18.42
A	2	final	10	12	24	18.42
A	2	final	10	12	24	18.42
A	2	final	10	12	24	18.42
A	2	final	10	9	18	13.815
A	2	final	10	11	22	16.885
A	2	final	10	12	24	18.42
A	2	final	10	12	24	18.42
A	2	final	10	12	24	18.42
A	2	final	10	12	24	18.42
A	2	final	10	12	24	18.42
A	2	final	10	12	24	18.42
A	2	final	10	12	24	18.42
A	2	final	10	12	24	18.42
A	2	final	10	12	24	18.42
A	2	final	10	12	24	18.42
A	2	final	10	12	24	18.42
A	2	final	10	12	24	18.42
A	2	final	10	24	48	36.84
A	2	final	10	12	24	18.42
A	2	final	10	12	24	18.42
A	2	final	10	12	24	18.42
A	2	final	10	12	24	18.42
A	2	final	10	12	24	18.42
A	2	final	10	12	24	18.42
A	2	final	10	7	14	10.745
A	2	final	10	12	24	18.42
A	2	final	10	12	24	18.42
A	2	final	10	12	24	18.42
A	2	final	10	12	24	18.42
A	2	final	10	12	24	18.42
A	2	final	10	12	24	18.42
A	2	final	10	12	24	18.42
A	2	final	10	12	24	18.42
A	2	final	10	7	14	10.745
A	2	final	10	11	22	16.885
A	2	final	10	15	30	23.025
A	2	final	10	13	26	19.955
A	2	final	10	7	14	10.745
A	2	final	10	12	24	18.42
A	2	final	10	12	24	18.42
A	2	final	10	13	26	19.955
A	2	final	10	13	26	19.955
A	2	final	10	12	24	18.42
A	2	final	10	11	22	16.885
A	2	final	10	11	22	16.885
A	2	final	10	12	24	18.42
A	2	final	10	9	18	13.815
A	2	final	10	12	24	18.42
A	2	final	10	12	24	18.42
A	2	final	10	7	14	10.745
A	2	final	10	11	22	16.885
A	2	final	10	12	24	18.42
A	2	final	10	12	24	18.42
A	2	final	10	7	14	10.745
A	2	final	10	7	14	10.745
A	2	final	10	12	24	18.42
A	2	final	10	12	24	18.42
A	2	final	10	12	24	18.42
A	2	final	10	12	24	18.42
A	2	final	10	12	24	18.42
A	2	final	10	12	24	18.42
A	2	final	10	11	22	16.885
A	2	final	10	12	24	18.42
A	2	final	10	12	24	18.42
A	2	final	10	12	24	18.42
A	2	final	10	12	24	18.42
A	2	final	10	13	26	19.955
A	2	final	10	12	24	18.42
A	2	final	10	12	24	18.42
A	2	final	10	12	24	18.42
A	2	final	10	12	24	18.42
A	2	final	10	12	24	18.42
A	2	final	10	12	24	18.42
A	2	final	10	12	24	18.42
A	2	final	10	7	14	10.745
A	2	final	10	12	24	18.42
A	2	final	10	12	24	18.42
A	2	final	10	12	24	18.42
A	2	final	10	12	24	18.42
A	2	final	10	12	24	18.42
A	2	final	10	13	26	19.955
A	2	final	10	12	24	18.42
A	2	final	10	12	24	18.42
A	2	final	10	12	24	18.42
A	2	final	10	12	24	18.42
A	2	final	10	8	16	12.28
A	2	final	10	12	24	18.42
A	2	final	10	17	34	26.095
A	2	final	10	11	22	16.885
A	2	final	10	12	24	18.42
A	2	final	10	12	24	18.42
A	2	final	10	12	24	18.42
A	2	final	10	7	14	10.745
A	2	final	10	12	24	18.42
A	2	final	10	13	26	19.955
A	2	final	10	12	24	18.42
A	2	final	10	11	22	16.885
A	2	final	10	12	24	18.42
A	2	final	10	12	24	18.42
A	2	final	10	12	24	18.42
A	2	final	10	12	24	18.42
A	2	final	10	12	24	18.42
A	2	final	10	12	24	18.42
A	2	final	10	12	24	18.42
A	2	final	10	11	22	16.885
A	2	final	10	7	14	10.745
A	2	final	10	12	24	18.42
A	2	final	10	12	24	18.42
A	2	final	10	12	24	18.42
A	2	final	10	12	24	18.42
A	2	final	10	12	24	18.42
A	2	final	10	17	34	26.095
A	2	final	10	17	34	26.095
A	2	final	10	12	24	18.42
A	2	final	10	11	22	16.885
A	2	final	10	7	14	10.745
A	2	final	10	12	24	18.42
A	2	final	10	12	24	18.42
A	2	final	10	12	24	18.42
A	2	final	10	12	24	18.42
A	2	final	10	12	24	18.42
A	2	final	10	12	24	18.42
A	2	final	10	12	24	18.42
A	2	final	10	12	24	18.42
A	2	final	10	12	24	18.42
A	2	final	10	12	24	18.42
A	2	final	10	13	26	19.955
A	2	final	10	12	24	18.42
A	2	final	10	12	24	18.42
A	2	final	10	12	24	18.42
A	2	final	10	12	24	18.42
A	2	final	10	12	24	18.42
A	2	final	10	12	24	18.42
A	2	final	10	12	24	18.42
A	2	final	10	7	14	10.745
A	2	final	10	12	24	18.42
A	2	final	10	12	24	18.42
A	2	final	10	7	14	10.745
A	2	final	10	12	24	18.42
A	2	final	10	11	22	16.885
A	2	final	10	12	24	18.42
A	2	final	10	11	22	16.885
A	2	final	10	12	24	18.42
A	2	final	10	12	24	18.42
A	2	final	10	11	22	16.885
A	2	final	10	12	24	18.42
A	2	final	10	12	24	18.42
A	2	final	10	12	24	18.42
A	2	final	10	11	22	16.885
A	2	final	10	11	22	16.885
A	2	final	10	12	24	18.42
A	2	final	10	11	22	16.885
A	2	final	10	11	22	16.885
A	2	final	10	12	24	18.42
A	2	final	10	12	24	18.42
A	2	final	10	12	24	18.42
A	2	final	10	12	24	18.42
A	2	final	10	12	24	18.42
A	2	final	10	12	24	18.42
A	2	final	10	12	24	18.42
A	2	final	10	12	24	18.42
A	2	final	10	12	24	18.42
A	2	final	10	8	16	12.28
A	2	final	10	12	24	18.42
A	2	final	10	12	24	18.42
A	2	final	10	13	26	19.955
A	2	final	10	13	26	19.955
A	2	final	10	12	24	18.42
A	2	final	10	15	30	23.025
A	2	final	10	12	24	18.42
A	2	final	10	7	14	10.745
A	2	final	10	11	22	16.885
A	2	final	10	16	32	24.56
A	2	final	10	12	24	18.42
A	2	final	10	12	24	18.42
A	2	final	10	12	24	18.42
A	2	final	10	12	24	18.42
A	2	final	10	12	24	18.42
A	2	final	10	12	24	18.42
A	2	final	10	7	14	10.745
A	2	final	10	12	24	18.42
A	2	final	10	11	22	16.885
A	2	final	10	12	24	18.42
A	2	final	10	12	24	18.42
A	2	final	10	12	24	18.42
A	2	final	10	12	24	18.42
A	2	final	10	12	24	18.42
A	2	final	10	8	16	12.28
A	2	final	10	12	24	18.42
A	2	final	10	12	24	18.42
A	2	final	10	12	24	18.42
A	2	final	10	12	24	18.42
A	2	final	10	12	24	18.42
A	2	final	10	18	36	27.63
A	2	final	10	12	24	18.42
A	2	final	10	12	24	18.42
A	2	final	10	12	24	18.42
A	2	final	10	12	24	18.42
A	2	final	10	12	24	18.42
A	2	final	10	12	24	18.42
A	2	final	10	12	24	18.42
A	2	final	10	12	24	18.42
A	2	final	10	12	24	18.42
A	2	final	10	12	24	18.42
A	2	final	10	12	24	18.42
A	2	final	10	7	14	10.745
A	2	final	10	12	24	18.42
A	2	final	10	12	24	18.42
A	2	final	10	12	24	18.42
A	2	final	10	12	24	18.42
A	2	final	10	12	24	18.42
A	2	final	10	12	24	18.42
A	2	final	10	12	24	18.42
A	2	final	10	12	24	18.42
A	2	final	10	13	26	19.955
A	2	final	10	12	24	18.42
A	2	final	10	12	24	18.42
A	2	final	10	12	24	18.42
A	2	final	10	12	24	18.42
A	2	final	10	12	24	18.42
A	2	final	10	13	26	19.955
A	2	final	10	11	22	16.885
A	2	final	10	12	24	18.42
A	2	final	10	8	16	12.28
A	2	final	10	12	24	18.42
A	2	final	10	12	24	18.42
A	2	final	10	12	24	18.42
A	2	final	10	11	22	16.885
A	2	final	10	12	24	18.42
A	2	final	10	12	24	18.42
A	2	final	10	12	24	18.42
A	2	final	10	12	24	18.42
A	2	final	10	12	24	18.42
A	2	final	10	12	24	18.42
A	2	final	10	12	24	18.42
A	2	final	10	12	24	18.42
A	2	final	10	12	24	18.42
A	2	final	10	13	26	19.955
A	2	final	10	12	24	18.42
A	2	final	10	12	24	18.42
A	2	final	10	12	24	18.42
A	2	final	10	12	24	18.42
A	1	final	8	11	22	16.885
A	1	final	8	11	22	16.885
A	1	final	8	12	24	18.42
A	1	final	8	11	22	16.885
A	1	final	8	11	22	16.885
A	1	final	8	11	22	16.885
A	1	final	8	11	22	16.885
A	1	final	8	21	42	32.235
A	1	final	8	7	14	10.745
A	1	final	8	9	18	13.815
A	1	final	8	7	14	10.745
A	1	final	8	11	22	16.885
A	1	final	8	11	22	16.885
A	1	final	8	10	20	15.35
A	1	final	8	17	34	26.095
A	1	final	8	7	14	10.745
A	1	final	8	7	14	10.745
A	1	final	8	12	24	18.42
A	1	final	8	10	20	15.35
A	1	final	8	9	18	13.815
A	1	final	8	10	20	15.35
A	1	final	8	11	22	16.885
A	1	final	8	7	14	10.745
A	1	final	8	8	16	12.28
A	1	final	8	11	22	16.885
A	1	final	8	12	24	18.42
A	1	final	8	12	24	18.42
A	1	final	8	11	22	16.885
A	1	final	8	16	32	24.56
A	1	final	8	9	18	13.815
A	1	final	8	11	22	16.885
A	1	final	8	10	20	15.35
A	1	final	8	7	14	10.745
A	1	final	8	11	22	16.885
A	1	final	8	11	22	16.885
A	1	final	8	11	22	16.885
A	1	final	8	12	24	18.42
A	1	final	8	12	24	18.42
A	1	final	8	11	22	16.885
A	1	final	8	11	22	16.885
A	1	final	8	8	16	12.28
A	1	final	8	7	14	10.745
A	1	final	8	12	24	18.42
A	1	final	8	10	20	15.35
A	1	final	8	11	22	16.885
A	1	final	8	12	24	18.42
A	1	final	8	13	26	19.955
A	1	final	8	12	24	18.42
A	1	final	8	11	22	16.885
A	1	final	8	11	22	16.885
A	1	final	8	11	22	16.885
A	1	final	8	11	22	16.885
A	1	final	8	8	16	12.28
A	1	final	8	12	24	18.42
A	1	final	8	11	22	16.885
A	1	final	8	11	22	16.885
A	1	final	8	13	26	19.955
A	1	final	8	12	24	18.42
A	1	final	8	11	22	16.885
A	1	final	8	12	24	18.42
A	1	final	8	11	22	16.885
A	1	final	8	12	24	18.42
A	1	final	8	8	16	12.28
A	1	final	8	12	24	18.42
A	1	final	8	10	20	15.35
A	1	final	8	12	24	18.42
A	1	final	8	12	24	18.42
A	1	final	8	13	26	19.955
A	1	final	8	10	20	15.35
A	1	final	8	9	18	13.815
A	1	final	8	11	22	16.885
A	1	final	8	18	36	27.63
A	1	final	8	11	22	16.885
A	1	final	8	12	24	18.42
A	1	final	8	10	20	15.35
A	1	final	8	12	24	18.42
A	1	final	8	8	16	12.28
A	1	final	8	11	22	16.885
A	1	final	8	11	22	16.885
A	1	final	8	7	14	10.745
A	1	final	8	10	20	15.35
A	1	final	8	12	24	18.42
A	1	final	8	12	24	18.42
A	1	final	8	12	24	18.42
A	1	final	8	11	22	16.885
A	1	final	8	11	22	16.885
A	1	final	8	11	22	16.885
A	1	final	8	12	24	18.42
A	1	final	8	11	22	16.885
A	1	final	8	12	24	18.42
A	1	final	8	11	22	16.885
A	1	final	8	11	22	16.885
A	1	final	8	10	20	15.35
A	1	final	8	11	22	16.885
A	1	final	8	11	22	16.885
A	1	final	8	12	24	18.42
A	1	final	8	10	20	15.35
A	1	final	8	11	22	16.885
A	1	final	8	7	14	10.745
A	1	final	8	10	20	15.35
A	1	final	8	13	26	19.955
A	1	final	8	12	24	18.42
A	1	final	8	12	24	18.42
A	1	final	8	8	16	12.28
A	1	final	8	12	24	18.42
A	1	final	8	11	22	16.885
A	1	final	8	13	26	19.955
A	1	final	8	11	22	16.885
A	1	final	8	10	20	15.35
A	1	final	8	12	24	18.42
A	1	final	8	8	16	12.28
A	1	final	8	12	24	18.42
A	1	final	8	12	24	18.42
A	1	final	8	12	24	18.42
A	1	final	8	12	24	18.42
A	1	final	8	13	26	19.955
A	1	final	8	10	20	15.35
A	1	final	8	12	24	18.42
A	1	final	8	10	20	15.35
A	1	final	8	11	22	16.885
A	1	final	8	12	24	18.42
A	1	final	8	10	20	15.35
A	1	final	8	11	22	16.885
A	1	final	8	11	22	16.885
A	1	final	8	12	24	18.42
A	1	final	8	11	22	16.885
A	1	final	8	8	16	12.28
A	1	final	8	9	18	13.815
A	1	final	8	10	20	15.35
A	1	final	8	12	24	18.42
A	1	final	8	11	22	16.885
A	1	final	8	12	24	18.42
A	1	final	8	10	20	15.35
A	1	final	8	12	24	18.42
A	1	final	8	10	20	15.35
A	1	final	8	11	22	16.885
A	1	final	8	12	24	18.42
A	1	final	8	11	22	16.885
A	1	final	8	11	22	16.885
A	1	final	8	7	14	10.745
A	1	final	8	11	22	16.885
A	1	final	8	19	38	29.165
A	1	final	8	7	14	10.745
A	1	final	8	13	26	19.955
A	1	final	8	12	24	18.42
A	1	final	8	16	32	24.56
A	1	final	8	13	26	19.955
A	1	final	8	9	18	13.815
A	1	final	8	12	24	18.42
A	1	final	8	12	24	18.42
A	1	final	8	13	26	19.955
A	1	final	8	13	26	19.955
A	1	final	8	13	26	19.955
A	1	final	8	12	24	18.42
A	1	final	8	12	24	18.42
A	1	final	8	12	24	18.42
A	1	final	8	12	24	18.42
A	1	final	8	9	18	13.815
A	1	final	8	12	24	18.42
A	1	final	8	10	20	15.35
A	1	final	8	11	22	16.885
A	1	final	8	12	24	18.42
A	1	final	8	12	24	18.42
A	1	final	8	12	24	18.42
A	1	final	8	12	24	18.42
A	1	final	8	12	24	18.42
A	1	final	8	11	22	16.885
A	1	final	8	12	24	18.42
A	1	final	8	12	24	18.42
A	1	final	8	12	24	18.42
A	1	final	8	12	24	18.42
A	1	final	8	10	20	15.35
A	1	final	8	11	22	16.885
A	1	final	8	12	24	18.42
A	1	final	8	9	18	13.815
A	1	final	8	7	14	10.745
A	1	final	8	7	14	10.745
A	1	final	8	11	22	16.885
A	1	final	8	10	20	15.35
A	1	final	8	11	22	16.885
A	1	final	8	11	22	16.885
A	1	final	8	9	18	13.815
A	1	final	8	11	22	16.885
A	1	final	8	9	18	13.815
A	1	final	8	13	26	19.955
A	1	final	8	10	20	15.35
A	1	final	8	10	20	15.35
A	1	final	8	8	16	12.28
A	1	final	8	11	22	16.885
A	1	final	8	11	22	16.885
A	1	final	8	11	22	16.885
A	1	final	8	12	24	18.42
A	1	final	8	12	24	18.42
A	1	final	8	11	22	16.885
A	1	final	8	7	14	10.745
A	1	final	8	11	22	16.885
A	1	final	8	12	24	18.42
A	1	final	8	7	14	10.745
A	1	final	8	12	24	18.42
A	1	final	8	10	20	15.35
A	1	final	8	13	26	19.955
A	1	final	8	11	22	16.885
A	1	final	8	12	24	18.42
A	1	final	8	11	22	16.885
A	1	final	8	15	30	23.025
A	1	final	8	12	24	18.42
A	1	final	8	12	24	18.42
A	1	final	8	9	18	13.815
A	1	final	8	12	24	18.42
A	1	final	8	11	22	16.885
A	1	final	8	12	24	18.42
A	1	final	8	12	24	18.42
A	1	final	8	10	20	15.35
A	1	final	8	11	22	16.885
A	1	final	8	11	22	16.885
A	1	final	8	9	18	13.815
A	1	final	8	9	18	13.815
A	1	final	8	10	20	15.35
A	1	final	8	12	24	18.42
A	1	final	8	11	22	16.885
A	1	final	8	8	16	12.28
A	1	final	8	12	24	18.42
A	1	final	8	11	22	16.885
A	1	final	8	12	24	18.42
A	1	final	8	11	22	16.885
A	1	final	8	12	24	18.42
A	1	final	8	12	24	18.42
A	1	final	8	11	22	16.885
A	1	final	8	12	24	18.42
A	1	final	8	13	26	19.955
A	1	final	8	8	16	12.28
A	1	final	8	12	24	18.42
A	1	final	8	16	32	24.56
A	1	final	8	10	20	15.35
A	1	final	8	12	24	18.42
A	1	final	8	17	34	26.095
A	1	final	8	13	26	19.955
A	1	final	8	17	34	26.095
A	1	final	8	10	20	15.35
A	1	final	8	11	22	16.885
A	1	final	8	11	22	16.885
A	1	final	8	11	22	16.885
A	1	final	8	12	24	18.42
A	1	final	8	10	20	15.35
A	1	final	8	9	18	13.815
A	1	final	8	10	20	15.35
A	1	final	8	11	22	16.885
A	1	final	8	11	22	16.885
A	1	final	8	7	14	10.745
A	1	final	8	7	14	10.745
A	1	final	8	10	20	15.35
A	1	final	8	11	22	16.885
A	1	final	8	12	24	18.42
A	1	final	8	12	24	18.42
A	1	final	8	10	20	15.35
A	1	final	8	11	22	16.885
A	1	final	8	11	22	16.885
A	1	final	8	12	24	18.42
A	1	final	8	12	24	18.42
A	1	final	8	9	18	13.815
A	1	final	8	12	24	18.42
A	1	final	8	9	18	13.815
A	1	final	8	12	24	18.42
A	1	final	8	13	26	19.955
A	1	final	8	10	20	15.35
A	1	final	8	11	22	16.885
A	1	final	8	21	42	32.235
A	1	final	8	12	24	18.42
A	1	final	8	11	22	16.885
A	1	final	8	12	24	18.42
A	1	final	8	12	24	18.42
A	1	final	8	7	14	10.745
A	1	final	8	7	14	10.745
A	1	final	8	10	20	15.35
A	1	final	8	10	20	15.35
A	1	final	8	13	26	19.955
A	1	final	8	8	16	12.28
A	1	final	8	12	24	18.42
A	1	final	8	11	22	16.885
A	1	final	8	11	22	16.885
A	1	final	8	11	22	16.885
A	1	final	8	10	20	15.35
A	1	final	8	12	24	18.42
A	1	final	8	12	24	18.42
A	1	final	8	11	22	16.885
A	1	final	8	9	18	13.815
A	1	final	8	12	24	18.42
A	1	final	8	10	20	15.35
A	1	final	8	7	14	10.745
A	1	final	8	11	22	16.885
A	1	final	8	7	14	10.745
A	1	final	8	11	22	16.885
A	1	final	8	11	22	16.885
A	1	final	8	7	14	10.745
A	1	final	8	12	24	18.42
A	1	final	8	13	26	19.955
A	1	final	8	13	26	19.955
A	1	final	8	9	18	13.815
A	1	final	8	12	24	18.42
A	1	final	8	9	18	13.815
A	1	final	8	12	24	18.42
A	1	final	8	11	22	16.885
A	1	final	8	12	24	18.42
A	1	final	8	11	22	16.885
A	1	final	8	11	22	16.885
A	1	final	8	10	20	15.35
A	1	final	8	8	16	12.28
A	1	final	8	12	24	18.42
A	1	final	8	13	26	19.955
A	1	final	8	11	22	16.885
A	1	final	8	12	24	18.42
A	1	final	7	7	14	10.745
A	1	final	7	10	20	15.35
A	1	final	7	9	18	13.815
A	1	final	7	11	22	16.885
A	1	final	7	11	22	16.885
A	1	final	7	11	22	16.885
A	1	final	7	11	22	16.885
A	1	final	7	9	18	13.815
A	1	final	7	10	20	15.35
A	1	final	7	11	22	16.885
A	1	final	7	12	24	18.42
A	1	final	7	11	22	16.885
A	1	final	7	12	24	18.42
A	1	final	7	11	22	16.885
A	1	final	7	9	18	13.815
A	1	final	7	11	22	16.885
A	1	final	7	10	20	15.35
A	1	final	7	10	20	15.35
A	1	final	7	12	24	18.42
A	1	final	7	13	26	19.955
A	1	final	7	9	18	13.815
A	1	final	7	8	16	12.28
A	1	final	7	11	22	16.885
A	1	final	7	12	24	18.42
A	1	final	7	8	16	12.28
A	1	final	7	11	22	16.885
A	1	final	7	10	20	15.35
A	1	final	7	13	26	19.955
A	1	final	7	11	22	16.885
A	1	final	7	11	22	16.885
A	1	final	7	13	26	19.955
A	1	final	7	10	20	15.35
A	1	final	7	13	26	19.955
A	1	final	7	11	22	16.885
A	1	final	7	7	14	10.745
A	1	final	7	10	20	15.35
A	1	final	7	8	16	12.28
A	1	final	7	8	16	12.28
A	1	final	7	13	26	19.955
A	1	final	7	10	20	15.35
A	1	final	7	10	20	15.35
A	1	final	7	10	20	15.35
A	1	final	7	9	18	13.815
A	1	final	7	11	22	16.885
A	1	final	7	15	30	23.025
A	1	final	7	10	20	15.35
A	1	final	7	11	22	16.885
A	1	final	7	11	22	16.885
A	1	final	7	11	22	16.885
A	1	final	7	10	20	15.35
A	1	final	7	12	24	18.42
A	1	final	7	11	22	16.885
A	1	final	7	13	26	19.955
A	1	final	7	11	22	16.885
A	1	final	7	13	26	19.955
A	1	final	7	12	24	18.42
A	1	final	7	12	24	18.42
A	1	final	7	12	24	18.42
A	1	final	7	10	20	15.35
A	1	final	7	13	26	19.955
A	1	final	7	12	24	18.42
A	1	final	7	17	34	26.095
A	1	final	7	12	24	18.42
A	1	final	7	11	22	16.885
A	1	final	7	10	20	15.35
A	1	final	7	13	26	19.955
A	1	final	7	12	24	18.42
A	1	final	7	10	20	15.35
A	1	final	7	8	16	12.28
A	1	final	7	11	22	16.885
A	1	final	7	7	14	10.745
A	1	final	7	12	24	18.42
A	1	final	7	12	24	18.42
A	1	final	7	12	24	18.42
A	1	final	7	13	26	19.955
A	1	final	7	10	20	15.35
A	1	final	7	12	24	18.42
A	1	final	7	12	24	18.42
A	1	final	7	10	20	15.35
A	1	final	7	11	22	16.885
A	1	final	7	7	14	10.745
A	1	final	7	11	22	16.885
A	1	final	7	12	24	18.42
A	1	final	7	12	24	18.42
A	1	final	7	11	22	16.885
A	1	final	7	7	14	10.745
A	1	final	7	11	22	16.885
A	1	final	7	9	18	13.815
A	1	final	7	11	22	16.885
A	1	final	7	12	24	18.42
A	1	final	7	11	22	16.885
A	1	final	7	11	22	16.885
A	1	final	7	13	26	19.955
A	1	final	7	8	16	12.28
A	1	final	7	8	16	12.28
A	1	final	7	11	22	16.885
A	1	final	7	8	16	12.28
A	1	final	7	11	22	16.885
A	1	final	7	12	24	18.42
A	1	final	7	11	22	16.885
A	1	final	7	11	22	16.885
A	1	final	7	11	22	16.885
A	1	final	7	11	22	16.885
A	1	final	7	11	22	16.885
A	1	final	7	10	20	15.35
A	1	final	7	10	20	15.35
A	1	final	7	10	20	15.35
A	1	final	7	13	26	19.955
A	1	final	7	12	24	18.42
A	1	final	7	11	22	16.885
A	1	final	7	12	24	18.42
A	1	final	7	12	24	18.42
A	1	final	7	9	18	13.815
A	1	final	7	12	24	18.42
A	1	final	7	13	26	19.955
A	1	final	7	10	20	15.35
A	1	final	7	11	22	16.885
A	1	final	7	12	24	18.42
A	1	final	7	12	24	18.42
A	1	final	7	11	22	16.885
A	1	final	7	14	28	21.49
A	1	final	7	12	24	18.42
A	1	final	7	12	24	18.42
A	1	final	7	12	24	18.42
A	1	final	7	10	20	15.35
A	1	final	7	11	22	16.885
A	1	final	7	10	20	15.35
A	1	final	7	12	24	18.42
A	1	final	7	12	24	18.42
A	1	final	7	7	14	10.745
A	1	final	7	12	24	18.42
A	1	final	7	11	22	16.885
A	1	final	7	11	22	16.885
A	1	final	7	10	20	15.35
A	1	final	7	10	20	15.35
A	1	final	7	7	14	10.745
A	1	final	7	7	14	10.745
A	1	final	7	13	26	19.955
A	1	final	7	7	14	10.745
A	1	final	7	12	24	18.42
A	1	final	7	11	22	16.885
A	1	final	7	12	24	18.42
A	1	final	7	10	20	15.35
A	1	final	7	7	14	10.745
A	1	final	7	11	22	16.885
A	1	final	7	12	24	18.42
A	1	final	7	12	24	18.42
A	1	final	7	12	24	18.42
A	1	final	7	11	22	16.885
A	1	final	7	11	22	16.885
A	1	final	7	8	16	12.28
A	1	final	7	11	22	16.885
A	1	final	7	9	18	13.815
A	1	final	7	12	24	18.42
A	1	final	7	10	20	15.35
A	1	final	7	13	26	19.955
A	1	final	7	7	14	10.745
A	1	final	7	9	18	13.815
A	1	final	7	21	42	32.235
A	1	final	7	8	16	12.28
A	1	final	7	11	22	16.885
A	1	final	7	12	24	18.42
A	1	final	7	10	20	15.35
A	1	final	7	12	24	18.42
A	1	final	7	12	24	18.42
A	1	final	7	12	24	18.42
A	1	final	7	11	22	16.885
A	1	final	7	11	22	16.885
A	1	final	7	12	24	18.42
A	1	final	7	10	20	15.35
A	1	final	7	12	24	18.42
A	1	final	7	11	22	16.885
A	1	final	7	12	24	18.42
A	1	final	7	11	22	16.885
A	1	final	7	10	20	15.35
A	1	final	7	11	22	16.885
A	1	final	7	9	18	13.815
A	1	final	7	11	22	16.885
A	1	final	7	7	14	10.745
A	1	final	7	13	26	19.955
A	1	final	7	7	14	10.745
A	1	final	7	10	20	15.35
A	1	final	7	8	16	12.28
A	1	final	7	13	26	19.955
A	1	final	7	11	22	16.885
A	1	final	7	10	20	15.35
A	1	final	7	11	22	16.885
A	1	final	7	11	22	16.885
A	1	final	7	12	24	18.42
A	1	final	7	9	18	13.815
A	1	final	7	12	24	18.42
A	1	final	7	13	26	19.955
A	1	final	7	11	22	16.885
A	1	final	7	12	24	18.42
A	1	final	7	8	16	12.28
A	1	final	7	11	22	16.885
A	1	final	7	11	22	16.885
A	1	final	7	16	32	24.56
A	1	final	7	10	20	15.35
A	1	final	7	10	20	15.35
A	1	final	7	7	14	10.745
A	1	final	7	12	24	18.42
A	1	final	7	10	20	15.35
A	1	final	7	8	16	12.28
A	1	final	7	10	20	15.35
A	1	final	7	8	16	12.28
A	1	final	7	9	18	13.815
A	1	final	7	12	24	18.42
A	1	final	7	12	24	18.42
A	1	final	7	9	18	13.815
A	1	final	7	11	22	16.885
A	1	final	7	12	24	18.42
A	1	final	7	10	20	15.35
A	1	final	7	9	18	13.815
A	1	final	7	12	24	18.42
A	1	final	7	12	24	18.42
A	1	final	7	10	20	15.35
A	1	final	7	13	26	19.955
A	1	final	7	13	26	19.955
A	1	final	7	12	24	18.42
A	1	final	7	16	32	24.56
A	1	final	7	9	18	13.815
A	1	final	7	11	22	16.885
A	1	final	7	11	22	16.885
A	1	final	7	7	14	10.745
A	1	final	7	11	22	16.885
A	1	final	7	12	24	18.42
A	1	final	7	7	14	10.745
A	1	final	7	12	24	18.42
A	1	final	7	12	24	18.42
A	1	final	7	11	22	16.885
A	1	final	7	13	26	19.955
A	1	final	7	10	20	15.35
A	1	final	7	12	24	18.42
A	1	final	7	12	24	18.42
A	1	final	7	13	26	19.955
A	1	final	7	9	18	13.815
A	1	final	7	10	20	15.35
A	1	final	7	13	26	19.955
A	1	final	7	12	24	18.42
A	1	final	7	10	20	15.35
A	1	final	7	8	16	12.28
A	1	final	7	12	24	18.42
A	1	final	7	11	22	16.885
A	1	final	7	12	24	18.42
A	1	final	7	11	22	16.885
A	1	final	7	11	22	16.885
A	1	final	7	12	24	18.42
A	1	final	7	12	24	18.42
A	1	final	7	8	16	12.28
A	1	final	7	12	24	18.42
A	1	final	7	8	16	12.28
A	1	final	7	12	24	18.42
A	1	final	7	10	20	15.35
A	1	final	7	12	24	18.42
A	1	final	7	10	20	15.35
A	1	final	7	10	20	15.35
A	1	final	7	11	22	16.885
A	1	final	7	12	24	18.42
A	1	final	7	12	24	18.42
A	1	final	7	10	20	15.35
A	1	final	7	11	22	16.885
A	1	final	7	15	30	23.025
A	1	final	7	10	20	15.35
A	1	final	7	12	24	18.42
A	1	final	7	11	22	16.885
A	1	final	7	7	14	10.745
A	1	final	7	7	14	10.745
A	1	final	7	12	24	18.42
A	1	final	7	11	22	16.885
A	1	final	7	12	24	18.42
A	1	final	7	11	22	16.885
A	1	final	7	8	16	12.28
A	1	final	7	11	22	16.885
A	1	final	7	9	18	13.815
A	1	final	7	13	26	19.955
A	1	final	7	13	26	19.955
A	1	final	7	12	24	18.42
A	1	final	7	10	20	15.35
A	1	final	7	7	14	10.745
A	1	final	7	8	16	12.28
A	1	final	7	12	24	18.42
A	1	final	7	13	26	19.955
A	1	final	7	12	24	18.42
A	1	final	7	10	20	15.35
A	1	final	7	10	20	15.35
A	1	final	7	12	24	18.42
A	1	final	7	11	22	16.885
A	1	final	7	9	18	13.815
A	1	final	7	12	24	18.42
A	1	final	7	7	14	10.745
A	1	final	7	8	16	12.28
A	1	final	7	11	22	16.885
A	1	final	7	11	22	16.885
A	1	final	7	12	24	18.42
A	1	final	7	11	22	16.885
A	1	final	7	12	24	18.42
A	1	final	7	11	22	16.885
A	1	final	7	11	22	16.885
A	1	final	7	12	24	18.42
A	1	final	7	11	22	16.885
A	1	final	7	7	14	10.745
A	1	final	7	23	46	35.305
A	1	final	7	13	26	19.955
A	1	final	7	12	24	18.42
A	1	final	7	12	24	18.42
A	1	final	7	11	22	16.885
A	1	final	7	13	26	19.955
A	1	final	7	8	16	12.28
A	1	final	7	11	22	16.885
A	1	final	7	11	22	16.885
A	1	final	6	12	24	18.42
A	1	final	6	10	20	15.35
A	1	final	6	7	14	10.745
A	1	final	6	9	18	13.815
A	1	final	6	8	16	12.28
A	1	final	6	7	14	10.745
A	1	final	6	9	18	13.815
A	1	final	6	12	24	18.42
A	1	final	6	10	20	15.35
A	1	final	6	8	16	12.28
A	1	final	6	12	24	18.42
A	1	final	6	8	16	12.28
A	1	final	6	7	14	10.745
A	1	final	6	8	16	12.28
A	1	final	6	12	24	18.42
A	1	final	6	10	20	15.35
A	1	final	6	12	24	18.42
A	1	final	6	12	24	18.42
A	1	final	6	7	14	10.745
A	1	final	6	9	18	13.815
A	1	final	6	11	22	16.885
A	1	final	6	12	24	18.42
A	1	final	6	7	14	10.745
A	1	final	6	11	22	16.885
A	1	final	6	8	16	12.28
A	1	final	6	10	20	15.35
A	1	final	6	7	14	10.745
A	1	final	6	11	22	16.885
A	1	final	6	13	26	19.955
A	1	final	6	12	24	18.42
A	1	final	6	7	14	10.745
A	1	final	6	12	24	18.42
A	1	final	6	11	22	16.885
A	1	final	6	9	18	13.815
A	1	final	6	10	20	15.35
A	1	final	6	8	16	12.28
A	1	final	6	7	14	10.745
A	1	final	6	11	22	16.885
A	1	final	6	7	14	10.745
A	1	final	6	10	20	15.35
A	1	final	6	9	18	13.815
A	1	final	6	7	14	10.745
A	1	final	6	7	14	10.745
A	1	final	6	8	16	12.28
A	1	final	6	7	14	10.745
A	1	final	6	12	24	18.42
A	1	final	6	11	22	16.885
A	1	final	6	7	14	10.745
A	1	final	6	9	18	13.815
A	1	final	6	10	20	15.35
A	1	final	6	11	22	16.885
A	1	final	6	7	14	10.745
A	1	final	6	7	14	10.745
A	1	final	6	8	16	12.28
A	1	final	6	10	20	15.35
A	1	final	6	7	14	10.745
A	1	final	6	7	14	10.745
A	1	final	6	11	22	16.885
A	1	final	6	9	18	13.815
A	1	final	6	12	24	18.42
A	1	final	6	11	22	16.885
A	1	final	6	11	22	16.885
A	1	final	6	8	16	12.28
A	1	final	6	7	14	10.745
A	1	final	6	11	22	16.885
A	1	final	6	7	14	10.745
A	1	final	6	10	20	15.35
A	1	final	6	12	24	18.42
A	1	final	6	7	14	10.745
A	1	final	6	10	20	15.35
A	1	final	6	11	22	16.885
A	1	final	6	9	18	13.815
A	1	final	6	7	14	10.745
A	1	final	6	7	14	10.745
A	1	final	6	8	16	12.28
A	1	final	6	7	14	10.745
A	1	final	6	12	24	18.42
A	1	final	6	8	16	12.28
A	1	final	6	12	24	18.42
A	1	final	6	8	16	12.28
A	1	final	6	12	24	18.42
A	1	final	6	7	14	10.745
A	1	final	6	13	26	19.955
A	1	final	6	11	22	16.885
A	1	final	6	7	14	10.745
A	1	final	6	7	14	10.745
A	1	final	6	13	26	19.955
A	1	final	6	10	20	15.35
A	1	final	6	8	16	12.28
A	1	final	6	12	24	18.42
A	1	final	6	7	14	10.745
A	1	final	6	7	14	10.745
A	1	final	6	7	14	10.745
A	1	final	6	7	14	10.745
A	1	final	6	11	22	16.885
A	1	final	6	8	16	12.28
A	1	final	6	7	14	10.745
A	1	final	6	7	14	10.745
A	1	final	6	8	16	12.28
A	1	final	6	8	16	12.28
A	1	final	6	12	24	18.42
A	1	final	6	9	18	13.815
A	1	final	6	7	14	10.745
A	1	final	6	10	20	15.35
A	1	final	6	10	20	15.35
A	1	final	6	12	24	18.42
A	1	final	6	7	14	10.745
A	1	final	6	7	14	10.745
A	1	final	6	9	18	13.815
A	1	final	6	8	16	12.28
A	1	final	6	7	14	10.745
A	1	final	6	11	22	16.885
A	1	final	6	10	20	15.35
A	1	final	6	11	22	16.885
A	1	final	6	11	22	16.885
A	1	final	6	11	22	16.885
A	1	final	6	7	14	10.745
A	1	final	6	8	16	12.28
A	1	final	6	13	26	19.955
A	1	final	6	11	22	16.885
A	1	final	6	13	26	19.955
A	1	final	6	8	16	12.28
A	1	final	6	10	20	15.35
A	1	final	6	7	14	10.745
A	1	final	6	12	24	18.42
A	1	final	6	9	18	13.815
A	1	final	6	12	24	18.42
A	1	final	6	12	24	18.42
A	1	final	6	7	14	10.745
A	1	final	6	11	22	16.885
A	1	final	6	7	14	10.745
A	1	final	6	7	14	10.745
A	1	final	6	13	26	19.955
[truncated: 15,417 more rows]
